# Supplementary material for: Epigenetic reactivation of tumor suppressor genes with CRISPRa technologies as precision therapy for hepatocellular carcinoma
Source: Clin Epigenetics. 2023 Apr 29;15:73. doi: 10.1186/s13148-023-01482-0 (PMC10149030; doi:10.1186/s13148-023-01482-0)
Supplement: Supplementary file 13 — Additional file 13: Data S2. Related to Fig. 1. mRNA transcript abundance, probe methylation (beta) values, and copy number variation data for all TCGA liver samples (including matched adjacent normal liver tissue). Corresponds to pre-transformed data shown in Fig. 1. [file 13148_2023_1482_MOESM13_ESM.xlsx]

## Sheet: TCGA-AbundData
Sample	BCO2|83875	CDKN2A|1029	CPS1|1373	HHIP|64399	MT1E|4493	MT1M|4499	PSAT1|29968	PTGR1|22949	PZP|5858	TMEM106A|113277	TTC36|143941	hsa-miR-122-5p	cg26581504	cg21967368	cg13601799	cg26621699	cg04793813	cg10638827	cg13740985	cg13397260	cg08729600	cg21211480	cg24222440	cg00481280	CNV:BCO2	CNV:CPS1	CNV:CDKN2A	CNV:HHIP	CNV:MT1E	CNV:MT1M	CNV:PSAT1	CNV:PTGR1	CNV:PZP	CNV:TMEM106A	CNV:TTC36	CNV:MIMAT0000421
TCGA-CC-A7II-01A	4.1483	10.5558	5.06112	9.67913	13.3143	10.4106	11.2518	10.5101	1.05624	5.39304	0	7.63315	0.549746	0.824684	0.810968	0.087767	0.0784799	0.265738	0.491672	0.870533	0.854222	0.106406	0.856881	0.725468	0.2358	-0.1148	0.2802	-0.387	0.0494	0.0494	0.2554	0.2554	0.0923	-0.1836	0.2358	0.2555
TCGA-CC-A7IJ-01A	6.65821	10.8424	9.29558	9.88901	10.155	6.21698	12.1559	7.92682	1.14385	7.03609	0	4.38299	0.52241	0.729682	0.542452	0.210616	0.0868889	0.571673	0.624189	0.847292	0.889178	0.307484	0.934272	0.726414	-0.1893	0.1272	-0.1583	-0.1566	0.0585	0.0585	-0.1552	-0.1617	0.1337	-0.1898	-0.1893	0.1179
TCGA-CC-A3M9-01A	2.0082	10.3853	3.45049	5.30131	11.0177	6.12226	8.64388	9.02252	1.19881	8.1922	0	6.69753	0.86968	0.503884	0.405145	0.382722	0.194077	0.476843	0.612894	0.825442	0.520072	0.246635	0.953707	0.603896	0.008	-0.0726	-0.1409	-0.0916	0.0169	0.0169	-0.1409	-0.1409	-0.0181	-0.0546	0.008	-0.0163
TCGA-DD-A3A6-01A	5.9274	9.32212	7.03653	0	10.7395	8.23867	8.31643	9.24259	3.00761	3.99682	1.46498	5.20745	0.701531	0.461897	0.0233846	0.21331	0.212241	0.637577	0.262595	0.848567	0.84957	0.0182217	0.953489	0.758629	0.0006	-0.0006	-0.0048	-0.006	-0.0002	-0.0002	0.1307	0.1307	-0.0016	0.004	0.0006	0.0009
TCGA-CC-A9FV-01A	7.26538	6.1748	7.55594	2.46824	8.07565	4.35262	7.22222	9.82097	1.55729	8.22365	1.55729	4.90434	0.641369	0.636485	0.0255273	0.243078	0.142593	0.537408	0.297726	0.882756	0.853646	0.0181526	0.913354	0.795385	0.0011	0.002	-0.0017	-0.0007	-0.0013	-0.0013	-0.0017	-0.0017	-0.0035	-0.0018	0.0011	-0.0038
TCGA-CC-5260-01A	6.43163	8.57736	4.66065	3.68371	6.69353	3.6156	3.6156	8.0988	0	5.59695	1.47379	5.69521	0.812104	0.792561	0.625693	0.575679	0.506983	0.726013	0.382585	0.881401	0.892075	0.295159	0.933368	0.778916	0.0693	0.0697	0.0776	0.0544	-0.3969	-0.3969	-0.0615	-0.0615	0.0441	0.2338	0.0767	0.0849
TCGA-BC-A112-01A	3.73472	8.06679	6.74141	2.66751	5.99172	3.08655	9.45261	12.4821	2.54052	5.04963	0.618521	6.48132	0.898018	0.633407	0.661209	0.665626	0.510457	0.461546	0.67714	0.393299	0.900893	0.436008	0.919224	0.405871	-0.1743	0.1086	-0.1632	-0.1707	-1.0341	-1.0341	-0.1632	-0.1827	0.1018	0.4856	-0.1743	-0.1546
TCGA-ED-A66Y-01A	7.77193	9.18331	11.6041	2.62445	3.94029	1.7208	11.9252	11.6157	0.654527	3.64167	0	4.49402	0.850656	0.50261	0.0181618	0.57339	0.713593	0.792373	0.780951	0.92698	0.923753	0.886388	0.933274	0.754996	0.1846	-0.1577	0.19	-0.0735	-0.7167	-0.7167	0.19	0.19	0.1573	0.1636	0.1846	0
TCGA-FV-A3I0-01A	6.40887	6.03545	5.33422	1.74364	6.19427	3.53227	7.93133	7.46411	0	6.75315	1.74364	5.13985	0.947416	0.851529	0.0220077	0.782045	0.766532	0.862552	0.822064	0.832518	0.960874	0.0199439	0.933088	0.932581	0.1339	-0.0856	0.1366	0.1192	-0.0983	-0.0983	-0.8022	-0.4196	0.4808	-0.1187	0.1338	-0.4266
TCGA-DD-A4NA-01A	4.40114	5.35153	6.29494	0	9.29755	1.19207	9.27379	5.76909	0.892585	5.56235	0	7.89582	0.910965	0.813063	0.0277608	0.599874	0.495312	0.82353	0.726329	0.916082	0.914345	0.630851	0.929398	0.881994	0.1476	0.1432	0.1691	0.1936	0.0998	0.0998	-0.1679	-0.1756	-0.5708	0.1278	0.1388	0.1148
TCGA-ED-A82E-01A	8.38169	7.23132	5.59153	0.485633	7.47469	4.8385	7.06451	6.36864	1.13783	4.05365	0.485633	5.78514	0.946765	0.861232	0.617098	0.689521	0.689957	0.860777	0.770828	0.960584	0.946373	0.669443	0.92295	0.920491	0.2546	-0.0839	-0.9688	-0.4995	0.2501	0.2501	-0.0684	-0.0751	0.2594	-0.1084	0.2546	-0.5097
TCGA-BC-A10Q-01A	3.93417	8.45634	2.89761	0	5.37694	1.91269	5.40859	6.83173	1.7243	4.69409	0.546759	5.2917	0.956381	0.811121	0.856796	0.810863	0.809595	0.9198	0.730352	0.925982	0.964648	0.750119	0.922639	0.929911	-0.3052	0.2281	-0.0945	0.0187	-0.0048	-0.0048	-0.0945	-0.0945	0.0056	0.2339	-0.3052	0.0148
TCGA-DD-AA3A-01A	10.727	1.55851	7.37825	1.84559	10.5977	4.91566	8.54648	6.903	2.90402	6.51006	4.21021	8.68808	0.54377	0.730716	0.0778466	0.443507	0.308771	0.724959	0.834669	0.928111	0.873155	0.0189876	0.884664	0.912205	0.0274	0.4264	-1.8609	0.0333	0.0539	0.0539	-0.6828	-0.6823	0.0308	0.0482	0.0274	0.0481
TCGA-2Y-A9H2-01A	7.03047	7.3083	12.6487	0.589572	9.96723	5.24223	8.23773	9.62938	2.18066	5.99083	7.05806	10.1548	0.8981	0.753908	0.0769379	0.364608	0.158743	0.639645	0.665698	0.928383	0.925552	0.0189842	0.876228	0.778011	-0.5666	0.0475	-0.2121	-0.2095	-0.0937	-0.0937	-0.2261	-0.236	0.2167	0.258	-0.5666	-0.5928
TCGA-DD-AAE0-01A	5.92642	5.72835	8.25404	3.13788	9.309	5.12143	8.66328	9.20476	6.07296	5.89524	4.94996	11.6626	0.870319	0.500529	0.0260896	0.643089	0.442935	0.434705	0.788417	0.940929	0.897604	0.232762	0.906151	0.525439	0.5232	-0.0041	-0.0045	-0.4017	-0.477	-0.477	-0.0045	-0.0394	0.0118	0.2683	0.5232	-1.0162
TCGA-WQ-A9G7-01A	7.84369	8.38067	11.5962	3.08032	11.0179	7.49843	9.95674	9.39812	8.24539	5.71088	7.76343	13.9288	0.742866	0.548629	0.029723	0.40483	0.334666	0.5049	0.734796	0.739458	0.815302	0.0328301	0.808603	0.472016	0.1573	-0.0847	-0.3321	-0.3396	-0.3238	-0.3238	0.1848	0.1848	0.1718	-0.0507	0.1573	-0.0592
TCGA-G3-A25T-01A	7.55385	8.18758	10.4136	5.06712	11.911	9.52194	8.23611	9.43603	7.98271	4.12753	6.30482	10.5684	0.866456	0.870183	0.723485	0.407395	0.654849	0.790019	0.776775	0.621067	0.875395	0.576769	0.908494	0.866827	-0.0328	0.1868	-0.3311	-0.0262	0.0693	0.0693	-0.3311	-0.3311	0.1965	-0.0233	-0.0374	0.1681
TCGA-CC-A3MA-01A	10.7586	8.64536	11.382	4.35998	10.7891	6.51738	7.59571	8.48559	0.872868	4.71991	6.37293	11.0204	0.248336	0.566098	0.761026	0.643261	0.0665552	0.81766	0.701344	0.916085	0.909347	0.702741	0.929973	0.724461	0.0448	0.1217	0.1201	0.0557	0.0535	0.0535	0.1201	0.1201	0.1419	0.1169	0.0448	0.132
TCGA-FV-A4ZP-01A	4.44971	10.1054	4.1879	2.20992	8.48465	5.71911	9.91805	12.1811	0.931002	4.99209	0.931002	14.7914	0.930001	0.487409	0.771513	0.603943	0.596484	0.671279	0.720624	0.431374	0.44863	0.590008	0.900461	0.245532	-0.6501	0.0299	-0.2774	-0.2982	0.0919	0.0919	0.0447	-0.6493	0.0493	-0.1905	-0.6501	0.3354
TCGA-RC-A6M6-01A	4.44394	9.18727	4.40726	0.628914	7.38002	3.20112	10.8163	13.7441	1.0655	4.12047	1.90003	14.8583	0.865136	0.175769	0.671653	0.107578	0.505632	0.507954	0.666592	0.446551	0.622695	0.65996	0.903159	0.177401	0.0447	0.0467	-0.5786	-0.007	0.0604	0.0604	-0.2581	-0.2581	-0.0905	0.0967	0.0463	0.4146
TCGA-G3-A7M9-01A	3.80141	8.98565	11.9128	3.07924	10.8216	6.90018	11.3371	11.5137	3.58274	3.48505	2.17945	12.367	0.699092	0.348149	0.790587	0.0964357	0.0977076	0.309499	0.660449	0.676583	0.494306	0.644198	0.906057	0.337342	0.0764	0.1322	0.1194	-0.4369	-0.2677	-0.2677	0.1354	0.1354	0.2753	-0.1676	0.0764	0.0117
TCGA-BC-A69H-01A	1.2986	12.1224	12.7317	3.28675	10.3916	6.48093	10.8634	12.9278	3.1746	4.80773	1.97074	13.9983	0.831815	0.237214	0.776779	0.258246	0.504578	0.545705	0.674913	0.772168	0.578643	0.75836	0.792567	0.187672	-0.259	0.0087	-0.1783	-0.6873	-0.2522	-0.2522	-0.1783	-0.1783	0.0558	0.5247	-0.2672	0.0562
TCGA-DD-AADN-01A	2.49303	10.5141	11.1094	0	12.1071	5.4663	11.7678	13.0426	0	5.30671	8.21576	14.9553	0.872185	0.277433	0.602849	0.520451	0.177181	0.497345	0.770976	0.658615	0.506658	0.424505	0.656068	0.241286	0.0229	-0.2171	-0.4027	-0.0689	0.3138	0.3138	-0.0395	-0.0114	-0.0607	-0.358	0.0229	-0.0466
TCGA-2Y-A9GY-01A	3.08724	10.2496	14.3171	0	11.3689	4.48702	10.98	13.1773	0.618802	7.43853	1.38234	13.7052	0.720668	0.185775	0.670263	0.217547	0.16503	0.461466	0.613123	0.298814	0.42402	0.24196	0.705765	0.253457	-0.3431	0.2404	-0.4428	-0.4354	-0.1693	-0.1693	0.1065	0.1272	0.0022	0.2069	-0.3431	0.108
TCGA-DD-AAC9-01A	7.29307	9.16947	16.1099	1.61542	16.557	16.4255	11.7187	14.2673	2.84639	7.03376	9.60571	14.0786	0.904336	0.236867	0.355472	0.545016	0.178648	0.336734	0.654109	0.748081	0.893232	0.0204484	0.574537	0.329431	-0.0461	-0.0458	-0.0405	-0.0547	-0.0328	-0.0328	-0.0405	-0.0405	-0.0422	0.0677	-0.0461	-0.0305
TCGA-ED-A7XP-01A	5.12952	7.82981	16.9277	1.44843	15.9601	15.836	11.0941	12.8126	1.72487	4.95286	5.34942	14.4824	0.906489	0.161334	0.028236	0.603692	0.0991537	0.24095	0.483171	0.398896	0.912618	0.587681	0.577651	0.252767	0.0077	0.0161	-0.5573	-0.6135	0.0335	0.0335	-0.4389	-0.4389	-0.5531	0.0028	0.0077	0.1916
TCGA-DD-AAED-01A	3.51182	10.0711	13.7793	0	16.2424	14.4739	11.6895	9.35685	2.25831	4.92259	3.09906	16.4103	0.865302	0.21556	0.0454421	0.523508	0.110855	0.254822	0.782358	0.79784	0.86212	0.39135	0.84417	0.146733	-0.2	0.0826	-0.7409	-0.7211	-0.7539	-0.7539	-0.7193	-0.7238	0.2108	0.1487	-0.2	0.1953
TCGA-RC-A7S9-01A	6.48986	9.72949	16.1588	1.76638	7.81757	4.37968	11.3556	10.2247	2.37951	4.89843	0.678523	13.3278	0.497512	0.0756198	0.736362	0.474258	0.186134	0.361166	0.765604	0.9137	0.901979	0.0150639	0.911373	0.207801	-0.0383	-0.0372	-0.7843	-0.0422	-0.03	-0.03	-0.0405	-0.039	-0.0401	-0.0437	-0.0383	-0.834
TCGA-ZP-A9D2-01A	7.88535	7.75046	10.8365	5.1673	9.85492	5.73881	10.4715	9.9429	2.09596	7.39258	3.387	12.0776	0.483606	0.453395	0.54617	0.566504	0.0827683	0.280365	0.58161	0.644741	0.869639	0.0181327	0.90129	0.288519	0.0858	0.0928	-0.5273	-0.5118	0.0741	0.0741	-0.5456	-0.5718	0.093	0.4926	0.0858	0.1032
TCGA-BC-4072-01B	7.47896	8.11576	14.7144	2.18523	9.75704	5.68317	6.9514	9.01467	3.92523	8.23778	1.94051	14.0199	0.492694	0.231385	0.536809	0.248262	0.206779	0.289689	0.31455	0.627699	0.640487	0.00979751	0.913583	0.325578	-0.0643	0.2473	-0.5634	-0.1019	-0.0327	-0.0327	-0.0466	-0.0466	-0.0515	0.2829	-0.0643	0.0061
TCGA-DD-A1EC-01A	3.87059	7.528	16.8628	1.76757	11.5827	10.0709	8.09563	10.9566	2.63469	7.08821	0	13.3268	0.863943	0.308378	0.240013	0.465339	0.340395	0.442232	0.580122	0.725155	0.832979	0.211611	0.876785	0.438141	-0.058	-0.0543	-0.0575	0.2079	-0.0552	-0.0552	-0.0575	-0.0545	-0.0483	-0.0512	-0.058	-0.0541
TCGA-DD-AACD-01A	2.36398	6.51123	16.4464	0	14.626	12.6974	9.93802	11.5067	1.62007	7.26148	6.02884	15.7801	0.9168	0.183379	0.0417689	0.30692	0.156813	0.525355	0.609887	0.663673	0.91588	0.0189515	0.88174	0.240056	-0.0733	-0.0646	-0.0645	-0.0674	-0.0515	-0.0515	-0.062	-0.0662	-0.0573	-0.0526	-0.0733	0.3877
TCGA-DD-AACZ-01A	3.80601	9.18931	8.55666	0	7.20599	4.56848	10.6237	12.2406	2.08638	7.41712	1.05818	14.393	0.856398	0.271002	0.641973	0.340983	0.168334	0.389659	0.512501	0.510535	0.79982	0.406595	0.776457	0.377461	-0.0308	0.1015	-0.0808	-0.4107	-0.3223	-0.3223	-0.0808	-0.1515	0.2288	-0.1353	-0.0308	-0.1041
TCGA-DD-AADB-01A	3.05968	9.9095	13.6809	0	10.5472	5.06593	12.3739	10.4656	1.36311	7.54337	1.03443	13.9168	0.887623	0.358402	0.572983	0.525019	0.124789	0.438705	0.553053	0.721653	0.867608	0.0449137	0.850108	0.284252	0.1278	0.1047	0.0436	-0.4486	-0.4423	-0.4423	0.0436	0.0541	0.1229	0.1352	0.1278	0.1166
TCGA-DD-AADC-01A	3.7416	8.76485	8.65693	2.92613	12.6832	6.48033	11.0151	10.5628	2.92613	8.07228	5.79326	14.9672	0.81523	0.349464	0.581652	0.464832	0.127597	0.603153	0.615655	0.67714	0.890056	0.100445	0.851093	0.226672	0.0732	-0.5737	-0.5561	-0.5438	0.0502	0.0502	0.0733	0.0741	0.0561	0.9081	0.0732	0.5108
TCGA-DD-AACL-01A	3.83387	10.6115	15.0431	0	11.9957	8.89858	12.5144	11.2201	1.07382	5.99963	3.12677	14.9719	0.857731	0.285431	0.566682	0.209283	0.143181	0.522225	0.440366	0.771889	0.872675	0.409447	0.879623	0.409022	0.0245	0.0521	0.0473	-0.3529	-0.3542	-0.3542	0.0473	0.0473	0.0011	0.0435	0.0245	0.0474
TCGA-BC-4073-01B	5.14197	3.92421	10.8605	2.88838	9.39643	0.937269	11.5466	12.9586	10.2759	6.61443	2.79637	13.0693	0.85171	0.39994	0.0309768	0.206956	0.13481	0.553025	0.417014	0.402225	0.451695	0.427371	0.790926	0.339144	-0.414	0.0366	0.0354	0.0225	0.0365	0.0365	0.0352	0.038	0.0359	0.0383	-0.414	0.0413
TCGA-DD-A4NR-01A	3.96517	7.94722	12.8111	0	9.12723	4.72502	11.8245	13.307	7.95038	7.2173	0.624241	14.159	0.869783	0.401583	0.455914	0.327806	0.274753	0.652334	0.570551	0.557107	0.481852	0.278111	0.920922	0.346528	-0.0436	-0.0385	-0.0406	-0.0405	-0.0354	-0.0354	-0.0406	-0.0406	0.1929	-0.0384	-0.0436	-0.0356
TCGA-MR-A8JO-01A	6.46358	7.5978	16.5753	2.65789	11.9932	6.98809	10.2367	10.1028	11.1511	6.04986	5.07147	12.0708	0.906481	0.158071	0.0243841	0.150605	0.189917	0.510883	0.476444	0.735842	0.671506	0.2158	0.911177	0.576633	-0.0643	0.0412	0.0291	-0.0565	0.1333	0.1333	0.0291	0.0349	-0.0999	-0.0323	-0.0643	-0.208
TCGA-RC-A6M3-01A	5.79639	10.9273	15.4084	0.689925	12.8581	9.49614	10.1951	10.7761	9.26835	3.72948	1.78781	13.0772	0.890192	0.12696	0.0349668	0.426067	0.0927447	0.495667	0.477337	0.77639	0.78578	0.326562	0.896267	0.381	-0.2855	0.1988	0.0038	-0.3065	0.0179	0.0179	0.0038	0.0038	0.1279	-0.1814	-0.2855	0.2345
TCGA-G3-A25X-01A	6.43766	11.6678	11.6013	2.30623	10.1785	5.37803	8.35979	9.6756	9.52037	6.51083	0	12.1876	0.853003	0.217254	0.0307636	0.668283	0.251131	0.662849	0.705533	0.907016	0.498245	0.013783	0.913141	0.354254	-0.0152	0.0184	-0.0408	0.798	-0.3479	-0.3479	0.0346	0.0719	0.0743	-0.0189	-0.0152	0.3357
TCGA-WX-AA47-01A	5.97235	7.00002	17.2822	1.10044	11.6531	7.52408	11.411	11.6705	1.10044	3.6371	7.40252	13.8209	0.929888	0.181113	0.0230554	0.155762	0.275568	0.46915	0.549612	0.559183	0.896293	0.0172814	0.829068	0.236604	0.0051	-0.0162	-0.0033	-0.018	0.0183	0.0183	-0.0033	0.0077	-0.0108	-0.0082	0.0051	-0.9647
TCGA-ES-A2HT-01A	6.32895	4.60026	16.0215	4.02118	12.362	7.23034	11.0681	11.8801	2.3247	3.78981	6.77162	14.9425	0.838078	0.104761	0.0220203	0.161596	0.405858	0.577704	0.478761	0.493642	0.922106	0.393193	0.862753	0.360355	-0.0735	-0.0676	-0.0686	-0.0928	-0.0494	-0.0494	-0.0686	-0.0686	-0.0722	-0.0518	-0.0735	-0.0652
TCGA-CC-A5UC-01A	6.02117	7.19537	15.0644	4.66678	10.7837	7.1787	12.4093	11.1929	2.78446	5.37111	7.10125	15.5455	0.750673	0.205586	0.0264515	0.238303	0.293823	0.553675	0.542258	0.855335	0.901797	0.339598	0.852064	0.341242	-0.0318	-0.0306	-0.0394	-0.0715	-0.2355	-0.2355	-0.0325	-0.0325	0.1317	0.1586	-0.0318	0.0453
TCGA-5R-AA1D-01A	6.44932	6.7379	16.7977	6.88855	14.9055	11.1351	11.4971	12.271	8.52072	6.65128	6.30547	12.757	0.865443	0.13836	0.0599878	0.163032	0.246474	0.565098	0.376644	0.797376	0.80829	0.0953632	0.857138	0.506055	-0.1271	-0.0011	0.0262	0.0341	0.2418	0.2418	0.0262	0.0262	-0.0197	-0.0052	-0.1271	-0.0682
TCGA-RC-A6M5-01A	6.48463	5.455	17.1049	6.63138	13.8195	11.0429	10.5942	11.6611	5.79985	5.56222	5.77034	12.5974	0.910653	0.145769	0.0345268	0.156895	0.26414	0.411805	0.361166	0.695751	0.89819	0.022323	0.916974	0.571662	-0.0777	-0.068	-0.0795	0.0495	0.1854	0.1854	-0.0795	-0.0795	-0.0397	-0.0895	0.1546	-0.238
TCGA-DD-A4NB-01A	8.18972	5.16763	17.1585	6.77663	11.8021	6.66364	10.5627	12.8776	5.56617	6.48075	5.65979	13.1615	0.753161	0.100713	0.0349724	0.268059	0.153267	0.418257	0.483695	0.568821	0.879489	0.129826	0.787786	0.531467	-0.1109	0.0441	0.0558	0.0217	0.0822	0.0822	0.0558	0.0558	0.0404	-0.1081	-0.1109	-0.3125
TCGA-DD-A1EI-01A	7.35104	7.49133	13.4067	5.46294	10.8252	6.31265	12.6288	11.0938	6.98945	6.91362	7.42459	14.0421	0.684158	0.394012	0.427068	0.248824	0.19022	0.496085	0.526799	0.626508	0.711106	0.0184844	0.849825	0.331621	0.07	0.0241	-0.1632	-0.2808	-0.3179	-0.3179	-0.1632	-0.1632	0.0802	0.1041	0.07	0.0845
TCGA-DD-A4NS-01A	8.67177	6.95268	13.8816	8.06837	11.2962	7.30327	10.9307	11.8471	9.17924	6.90376	8.39255	13.8382	0.58003	0.404855	0.315376	0.28102	0.230131	0.643544	0.517943	0.727693	0.80202	0.128395	0.689094	0.43995	-0.0104	-0.0056	-0.0088	-0.0074	-0.0729	-0.0729	-0.0088	-0.0088	-0.0137	0.0137	-0.0104	-0.0076
TCGA-2Y-A9GX-01A	8.57823	7.2062	15.5541	6.42372	10.8281	8.40849	11.7402	13.3407	7.24706	6.3071	7.1271	13.5092	0.718513	0.439953	0.365763	0.41029	0.354275	0.504139	0.590997	0.511701	0.897124	0.261311	0.742802	0.418073	-0.002	0.0001	-0.0006	-0.007	0.0061	0.0061	-0.0006	-0.0006	-0.0394	0.0097	-0.002	0.0121
TCGA-ED-A4XI-01A	8.65924	6.68614	16.6501	6.86777	11.0109	6.96213	10.9368	13.4529	4.70044	7.13416	9.45462	14.7758	0.717494	0.225397	0.0264932	0.357972	0.314417	0.623963	0.62117	0.582821	0.844797	0.261267	0.763952	0.404723	0.0014	0.0015	-0.1366	-0.0057	0.0174	0.0174	-0.0389	-0.0053	-0.0015	0.0027	0.0014	-0.0065
TCGA-ED-A97K-01A	6.92614	3.47566	12.8912	7.79711	11.0769	9.17185	8.93938	11.1919	5.34401	7.53137	7.1528	10.5399	0.764188	0.185675	0.150063	0.417403	0.291907	0.632513	0.654739	0.764205	0.777425	0.0191988	0.814516	0.395569	0.1495	0.1461	-0.3633	-0.3434	0.1584	0.1584	0.0935	0.0935	-0.3251	0.0348	0.1495	0.1671
TCGA-DD-AAVR-01A	8.35576	5.42451	15.5907	5.87475	9.02887	5.59069	9.14031	13.3387	3.08587	6.78611	7.79911	13.9032	0.918124	0.371469	0.0372774	0.173027	0.496845	0.742897	0.512205	0.726428	0.908483	0.145089	0.803548	0.401512	-0.0368	-0.0532	-0.0438	-0.0646	-0.0275	-0.0275	-0.0438	-0.0403	0.2693	-0.0241	-0.0368	-0.0523
TCGA-DD-A39X-01A	4.09029	4.59449	15.7796	6.93239	10.4941	5.32885	9.7947	14.5533	1.47586	7.2293	5.63499	15.6033	0.909333	0.155587	0.0273056	0.505568	0.264724	0.591075	0.38784	0.48652	0.878988	0.0184529	0.887333	0.398537	-0.1339	0.1424	-0.1231	-0.1099	0.0674	0.0674	-0.1231	-0.1231	-0.1323	0.0611	-0.1339	-0.1378
TCGA-DD-AAD2-01A	5.44601	6.09998	16.2075	4.97982	8.98984	5.10154	12.0942	11.9103	3.9832	7.91732	5.35102	14.2663	0.89364	0.256086	0.0243748	0.35338	0.340455	0.377335	0.505267	0.571525	0.841015	0.0187392	0.732447	0.45042	-0.0728	-0.0728	-0.0592	-0.087	-0.0466	-0.0466	-0.0592	-0.0592	-0.0696	-0.0297	-0.0728	-0.0641
TCGA-DD-AAVW-01A	4.71911	4.37211	16.0005	6.19961	7.2709	5.0608	10.124	11.6774	1.93183	7.58304	2.38491	15.4845	0.90053	0.202477	0.0263481	0.166081	0.296977	0.458553	0.562117	0.596156	0.916899	0.017546	0.848383	0.309982	0.0054	0.307	-0.4608	-0.4937	-0.4496	-0.4496	-0.4608	-0.4608	0.0097	0.05	0.0054	0.0123
TCGA-CC-A3MC-01A	5.52271	8.59261	15.2445	2.40939	8.67538	4.90473	9.49791	12.7822	2.71031	6.6816	1.79256	14.3537	0.86989	0.344217	0.0222783	0.231682	0.379591	0.530942	0.548286	0.385105	0.902967	0.0278005	0.932863	0.264066	-0.1555	-0.029	-0.1465	-0.1765	-0.4748	-0.4748	-0.1465	-0.1465	-0.1544	0.1015	-0.1555	0.2992
TCGA-HP-A5MZ-01A	6.41706	6.44911	14.9708	2.88714	8.77683	5.20275	11.8782	14.3142	2.61315	7.41941	4.03167	14.1742	0.85404	0.319091	0.433889	0.449022	0.434342	0.587942	0.463056	0.560343	0.885006	0.0179884	0.872728	0.470737	-0.0763	-0.0457	-0.072	-0.0797	-0.02	-0.02	-0.072	-0.072	-0.0082	-0.0507	-0.0763	-0.0668
TCGA-GJ-A3OU-01A	3.67065	8.3943	11.2236	2.98231	9.832	6.75474	11.564	13.0836	5.28406	7.35058	5.45271	12.3873	0.82564	0.457157	0.454032	0.394061	0.406564	0.537119	0.569329	0.603057	0.715021	0.215719	0.892258	0.499913	-0.02	-0.0042	0.0168	-0.1368	-0.0142	-0.0142	0.0168	0.0391	0.0163	0.0208	-0.0022	-0.2305
TCGA-DD-AAVV-01A	5.2465	7.40097	13.5041	2.51205	11.277	7.4067	11.3483	12.6903	4.57589	6.94617	2.33122	12.7678	0.874774	0.338987	0.0298429	0.514015	0.314847	0.507797	0.582654	0.547671	0.794835	0.0246981	0.806098	0.447417	-0.2059	-0.1128	0.0934	0.1015	-0.331	-0.331	0.0934	0.0934	-0.2571	0.1182	-0.2059	-0.3188
TCGA-DD-AACC-01A	5.32969	5.90264	14.6393	5.18907	11.6659	8.84669	11.4499	12.2553	3.36976	7.3279	4.71205	14.1788	0.879962	0.426348	0.0507174	0.424404	0.288722	0.571316	0.638082	0.837469	0.797445	0.0156694	0.875346	0.362013	0.0011	0.0038	-0.534	-0.2359	0.0342	0.0342	0.0069	0.0069	0.0058	0.0085	0.0044	0.0082
TCGA-DD-AACI-01A	2.66785	7.88636	12.2587	0	11.2003	7.31257	9.82755	13.2453	4.72438	7.15887	0	13.8222	0.882438	0.150486	0.0417192	0.603762	0.172067	0.675034	0.573101	0.476684	0.809012	0.0213511	0.780686	0.340245	-0.4714	0.0856	-0.1299	0.1139	-0.4523	-0.4523	-0.1314	-0.1314	0.1275	0.1203	-0.4714	-0.4556
TCGA-DD-AACH-01A	3.71363	8.27548	14.5134	1.50401	9.28169	5.7616	10.6077	14.9017	1.97746	7.47884	2.22419	12.9814	0.916395	0.150339	0.700737	0.573398	0.0848713	0.574236	0.648744	0.170602	0.817649	0.018308	0.88144	0.224474	0.0413	0.0464	-0.7104	0.0705	-0.6952	-0.6952	0.0626	0.0626	-0.6976	0.0962	0.0413	0.0686
TCGA-DD-A119-01A	1.92884	6.74125	17.1814	3.23611	8.1129	5.11645	11.2572	13.2153	0.767146	5.28175	6.72219	14.1964	0.88134	0.0899884	0.493449	0.52322	0.569914	0.54931	0.604928	0.434818	0.87567	0.127662	0.918319	0.244218	0.0613	-0.0496	-0.2314	-0.2228	-0.0659	-0.0659	-0.2314	-0.2314	-0.2236	0.0736	0.0613	0.0771
TCGA-K7-AAU7-01A	6.82624	9.95788	13.1694	6.18491	9.66578	4.81503	9.24019	12.785	5.60983	5.19191	4.60115	12.2431	0.79931	0.213553	0.555025	0.502901	0.341145	0.644036	0.510175	0.401171	0.768045	0.441115	0.840744	0.330646	-0.0312	-0.0244	-0.0102	-0.0499	-0.0059	-0.0059	-0.0102	-0.0102	-0.4773	-0.0032	-0.0312	-0.0269
TCGA-DD-A114-01A	6.29347	10.3995	11.0033	4.45863	8.78706	5.37602	10.9033	12.2027	3.37966	6.2666	3.7337	9.82266	0.66229	0.461954	0.0253834	0.439007	0.290936	0.515351	0.545728	0.648664	0.819004	0.352094	0.915365	0.589901	0.0166	-0.025	0.0085	-0.159	-0.1215	-0.1215	0.0085	0.0085	0.0364	0.4471	0.0166	0.06
TCGA-YA-A8S7-01A	6.81114	10.3865	10.7634	4.37361	11.6304	7.92969	10.702	13.6933	5.32022	7.57137	5.58637	10.6199	0.811889	0.328997	0.386242	0.547416	0.0876495	0.504148	0.535867	0.437478	0.850177	0.320781	0.816725	0.675466	-0.1115	0.085	-0.0199	-0.128	0.368	0.368	-0.0199	-0.0181	-0.0085	-0.3601	-0.1115	-0.3528
TCGA-DD-AAD5-01A	5.93339	9.60055	7.97227	0	7.58904	5.17594	8.59862	12.3831	0.593975	7.93071	3.72533	12.0002	0.863137	0.377452	0.431521	0.349823	0.581749	0.474142	0.261469	0.323354	0.859048	0.0167648	0.768532	0.449303	-0.4817	-0.6297	0.0459	-0.2609	0.0694	0.0694	-0.039	-0.0238	-0.6314	0.3804	-0.4817	0.0513
TCGA-CC-A1HT-01A	6.12084	10.6117	5.11345	0	9.41313	6.3776	6.87415	13.2556	1.78241	7.71444	0.346078	9.52916	0.882206	0.425274	0.46504	0.445158	0.336602	0.609073	0.398584	0.684374	0.824025	0.0163186	0.91554	0.738988	-0.0029	0.0484	-0.0611	-0.0082	0.0545	0.0545	-0.0611	-0.0611	-0.0607	0.0468	0.0152	-0.0229
TCGA-BC-A10W-01A	4.58241	9.49054	3.72457	0.454492	10.7138	6.63117	6.37856	14.9952	2.86687	8.01935	0.799585	13.717	0.884243	0.311923	0.0154328	0.302681	0.155142	0.477229	0.626356	0.32188	0.796578	0.0146534	0.929736	0.40305	-0.0552	-0.0643	-0.0327	-0.0807	-0.6518	-0.6518	-0.0327	-0.0327	-0.0408	0.3896	-0.0552	-0.0407
TCGA-G3-A3CI-01A	7.99237	3.78384	16.2886	0.935384	12.6874	8.41502	9.12537	12.6326	5.33033	5.72812	9.69445	14.2388	0.642053	0.184304	0.0178618	0.197462	0.153218	0.500384	0.482586	0.78233	0.860175	0.151118	0.617249	0.414957	0.0064	0.0081	0.0059	0.0127	-0.0002	-0.0002	0.0059	0.0059	-0.0017	0.0014	0.0064	0.0069
TCGA-DD-A4NL-01A	10.7095	5.9113	16.3795	4.48727	13.775	9.81375	11.2398	13.5578	12.1584	7.29574	10.2337	14.7695	0.52217	0.219951	0.0282259	0.180113	0.199038	0.459437	0.521028	0.546689	0.714305	0.0165708	0.492089	0.357699	0.0016	-0.0013	-0.0035	-0.0041	-0.001	-0.001	-0.0035	-0.0035	0.0007	-0.0033	0.0016	0.0309
TCGA-DD-A1ED-01A	9.46639	4.08867	16.5229	4.32047	12.8185	10.3896	10.9848	13.6561	10.2256	7.36889	10.2011	14.5713	0.486756	0.270309	0.0197514	0.222234	0.226242	0.480962	0.50665	0.573801	0.757795	0.0353747	0.525469	0.393151	0.0007	0.0053	0.0036	0.0018	0.0007	0.0007	0.0036	0.0036	-0.0002	0.0035	0.0007	0.0014
TCGA-ED-A627-01A	9.57328	5.08121	15.7965	8.14386	13.1871	11.3365	10.6111	12.7523	8.80262	7.36864	9.13836	13.1235	0.565797	0.255276	0.0312284	0.274985	0.190099	0.559096	0.584848	0.647272	0.82448	0.0585757	0.689983	0.378652	0.0019	0.0002	-0.0015	-0.0044	0.0012	0.0012	-0.0012	0.0035	0.0015	0.0023	0.0019	0.0013
TCGA-UB-AA0V-01A	9.27018	3.89483	15.4041	7.03157	12.7451	9.09039	11.7924	12.8726	6.58712	7.86977	10.5047	14.3933	0.465448	0.30794	0.0486172	0.165158	0.104883	0.501741	0.559364	0.852604	0.901017	0.0196201	0.498857	0.368219	-0.0005	0.0015	0.001	-0.0015	0.0002	0.0002	0.001	0.001	0	-0.0001	-0.0005	0.0023
TCGA-BC-A110-01A	10.4821	7.23202	15.7181	6.33985	15.6562	13.6985	11.5155	12.8014	11.6322	5.99247	10.5427	13.562	0.43338	0.172216	0.111388	0.278712	0.121205	0.422923	0.538478	0.54564	0.622164	0.108419	0.506895	0.38511	0.0074	-0.0053	0.0022	0.0024	0.0035	0.0035	0.0022	-0.0011	-0.001	-0.0013	0.0074	-0.0074
TCGA-BC-A10X-01A	10.6381	4.07609	16.1002	8.16838	13.9357	11.7883	12.0478	13.0165	12.7263	7.91073	10.4001	14.5483	0.412268	0.137015	0.0298067	0.256791	0.140037	0.403768	0.540118	0.313086	0.501881	0.029069	0.468472	0.351881	-0.0053	-0.0065	-0.0052	-0.0081	0.0018	0.0018	-0.0052	-0.0052	-0.0059	-0.0114	-0.0053	-0.0204
TCGA-G3-AAV6-01A	0.667483	2.35552	11.5997	0.667483	5.4381	2.17935	12.158	10.8231	2.17935	4.61648	2.78293	13.5752	0.825922	0.62285	0.106141	0.210838	0.401436	0.352279	0.695057	0.795689	0.77783	0.318673	0.862951	0.227333	-0.3643	0.5755	-3.1848	-0.0105	-0.3241	-0.3241	0.1463	0.1463	0.266	0.0137	-0.3643	-0.3347
TCGA-UB-A7ME-01A	3.54725	6.0772	10.0762	3.87381	9.44392	4.91177	10.5729	10.9184	8.68438	6.03862	5.28579	14.5421	0.738804	0.625634	0.0271915	0.234375	0.360561	0.355934	0.680905	0.852664	0.479534	0.109144	0.856643	0.284969	-0.4185	-0.0735	-0.2919	-0.3761	0.0157	0.0157	-0.2919	-0.2919	0.1452	-0.1086	-0.4185	0.0156
TCGA-XR-A8TE-01A	3.4867	7.82135	5.90666	5.3671	7.76228	4.78968	10.5111	10.9892	2.13859	5.57021	3.97706	15.1788	0.877863	0.742939	0.0262622	0.0898153	0.578299	0.6933	0.747041	0.911907	0.90325	0.02178	0.789682	0.23296	-0.0891	0.3182	-0.088	-0.1089	0.3619	0.3619	-0.0886	-0.0886	-0.0945	-0.0777	-0.0891	-0.0851
TCGA-DD-AACN-01A	7.59901	5.04647	13.3543	5.52682	11.7905	9.48648	10.2631	9.9034	1.47529	4.9937	7.67639	13.8155	0.936623	0.604353	0.0234654	0.250101	0.537743	0.760326	0.728709	0.895712	0.886897	0.575044	0.878929	0.274262	0.0938	0.086	0.3356	-0.5693	-0.5889	-0.5889	0.0867	0.0852	-0.2047	0.094	0.0938	-0.5839
TCGA-DD-A116-01A	4.53383	4.16585	11.5083	2.63578	12.4558	8.32678	9.70974	12.4469	1.5635	4.57387	5.48145	16.0024	0.890631	0.592445	0.0376014	0.410372	0.377297	0.628479	0.632874	0.434051	0.912948	0.0153872	0.845723	0.239613	0.0435	0.093	-1.7696	-0.5205	-0.5382	-0.5382	-0.5326	-0.5304	0.0766	0.1063	0.0435	0.1055
TCGA-ED-A7PX-01A	7.96939	9.82003	4.47915	3.50821	7.61472	4.0263	7.6426	7.65829	1.06516	5.99584	0	10.9947	0.809881	0.754235	0.019329	0.525157	0.569606	0.454662	0.659644	0.940871	0.95049	0.0147524	0.930692	0.554438	0.1458	-0.0459	0.1587	0.0816	0.1511	0.1511	0.1661	-0.4364	0.3727	0.1501	0.1458	0.1621
TCGA-DD-A3A9-01A	5.82646	6.7037	4.79914	3.21083	8.81511	5.9278	9.51686	7.15063	0	4.01267	2.84681	12.3348	0.919245	0.803154	0.0274718	0.585878	0.549977	0.758691	0.59855	0.946621	0.950212	0.511925	0.927213	0.467901	0.0515	0.2695	-0.2285	-0.2028	-0.2401	-0.2401	-0.2285	-0.2285	0.0449	0.2583	0.0515	-0.587
TCGA-CC-5261-01A	7.88739	8.69213	10.0766	4.96151	6.57872	3.49582	10.6152	6.28105	2.69671	5.19538	2.97343	13.075	0.774682	0.659875	0.0235071	0.581345	0.545448	0.627155	0.659084	0.851755	0.756339	0.476181	0.931296	0.335864	-0.0178	-0.0397	-0.0224	-0.2824	-0.3015	-0.3015	-0.0212	-0.0212	-0.024	0.2261	-0.0178	-0.0225
TCGA-ED-A5KG-01A	7.12597	6.70569	6.74012	3.7663	5.75355	2.17951	10.1841	7.92216	1.32935	7.35654	0	12.0553	0.887304	0.623496	0.0456115	0.337365	0.400135	0.739689	0.641897	0.795417	0.77894	0.0699036	0.942667	0.527595	0.003	0.0275	-0.0061	-0.0601	-0.0789	-0.0789	-0.0061	-0.0459	0.0072	0.0016	0.003	0.028
TCGA-DD-AADK-01A	8.77547	6.31697	9.12092	3.43839	6.95702	4.23319	11.1568	9.94956	2.72753	7.81973	3.91247	14.3254	0.883352	0.509295	0.038109	0.355719	0.38045	0.619871	0.510305	0.845871	0.875743	0.0167672	0.875965	0.391711	0.0292	0.0286	-0.3044	-0.312	-0.3036	-0.3036	-0.3044	-0.3044	0.0313	0.0412	0.0292	0.0987
TCGA-DD-AAD1-01A	6.31434	6.78962	6.45646	7.20348	7.97336	6.45646	11.5682	11.5588	1.5366	7.67987	2.44255	13.7102	0.886862	0.597151	0.0314857	0.496887	0.304912	0.742392	0.658566	0.760957	0.841888	0.0607569	0.892245	0.381557	0.185	-0.001	-0.029	-0.0479	-0.3962	-0.3962	-0.029	-0.029	-0.0212	-0.0044	0.185	-0.0262
TCGA-DD-AAVQ-01A	3.94494	5.00477	8.6487	6.32043	6.93036	3.71114	11.5326	9.29796	1.95613	6.88186	0.656268	14.1074	0.890599	0.648553	0.0338967	0.547866	0.396941	0.601457	0.726335	0.871888	0.818602	0.0205192	0.857836	0.349614	0.0779	0.0734	-0.1223	-0.1219	-0.374	-0.374	-0.1211	-0.1211	0.0538	0.0827	0.0779	0.1122
TCGA-G3-AAV7-01A	4.80888	9.95087	4.78426	1.53446	6.80077	2.26111	12.049	11.6068	6.68586	5.31776	0.96229	11.081	0.6944	0.589861	0.0444068	0.544994	0.354371	0.513798	0.420185	0.548315	0.694367	0.495226	0.932499	0.321533	0.1478	-0.3049	0.0462	-0.3915	-0.4176	-0.4176	0.0278	0.0278	-0.4127	0.1506	0.1478	0.1511
TCGA-DD-A4NH-01A	3.9075	9.43383	7.54576	1.05478	6.99543	1.88499	12.5046	9.38352	1.05478	6.12834	0.621712	13.0483	0.913361	0.533117	0.0296644	0.364204	0.16308	0.584441	0.426381	0.936024	0.894997	0.0226639	0.910837	0.516976	0.0567	0.0342	0.0166	-0.2226	-0.2398	-0.2398	0.047	0.0362	-0.247	0.1615	0.0567	0.0567
TCGA-2V-A95S-01A	4.21664	9.05713	4.92223	0	8.25709	3.51415	11.4296	12.3387	3.02986	6.63499	0.723864	13.9481	0.91604	0.279935	0.430779	0.52648	0.454437	0.719349	0.688131	0.714896	0.865703	0.0447216	0.902838	0.288387	-0.0697	-0.0346	-0.0491	-0.0694	-0.045	-0.045	-0.0491	-0.0491	-0.3973	-0.0273	-0.0697	-0.0161
TCGA-WX-AA44-01A	4.18701	9.92256	8.51425	3.00761	8.78382	3.57949	10.4855	12.3813	4.65859	5.8015	5.8216	13.3996	0.91476	0.710265	0.0329708	0.549476	0.289718	0.596384	0.681058	0.642734	0.903636	0.0179207	0.899098	0.497616	-0.0272	-0.0353	-0.0092	-0.1374	-0.0294	-0.0294	-0.0128	-0.0128	-0.0189	0.0425	-0.0272	-0.533
TCGA-CC-A7IG-01A	5.17902	11.9456	8.90321	0.63264	8.42593	3.98748	10.3686	11.1269	4.21831	6.28652	1.4067	12.2086	0.914025	0.721752	0.0219637	0.636775	0.34993	0.581711	0.636958	0.747017	0.559294	0.0177871	0.927082	0.545734	-0.2277	-0.059	-0.3795	-0.5726	-0.7837	-0.7837	0.0686	0.1092	-0.0795	0.3883	-0.2277	0.3982
TCGA-CC-A8HV-01A	3.45452	11.1096	7.11488	1.52005	8.86844	3.18501	12.0621	9.8397	1.80352	6.27776	1.52005	12.5078	0.913155	0.822923	0.0352919	0.489465	0.48799	0.751801	0.773196	0.89924	0.632366	0.0172011	0.913435	0.282933	-0.498	0.3064	0.2802	-0.4883	-0.4718	-0.4718	0.2951	0.2533	-0.1229	0.2493	-0.498	-0.4761
TCGA-UB-A7MA-01A	6.1284	10.853	4.27714	3.64304	7.65088	3.57511	8.99798	10.4033	5.32466	7.10004	0.654985	12.8323	0.68638	0.763893	0.0211191	0.711877	0.554883	0.654977	0.743044	0.722857	0.737458	0.0123013	0.875283	0.208129	-0.3444	0.1725	-0.0464	-0.0354	-0.3417	-0.3417	-0.0497	-0.0497	-0.7912	0.4046	-0.3444	0.001
TCGA-G3-A3CH-01A	7.80407	9.29585	17.3657	3.70527	10.8299	5.1125	8.5963	11.1551	2.264	5.56294	5.23897	15.6439	0.868766	0.131388	0.0255621	0.516276	0.198645	0.519053	0.691256	0.602619	0.955302	0.0237469	0.914542	0.270034	-0.0067	0.0473	0.0055	0.0233	-0.5219	-0.5219	-0.1476	-0.1476	0.0431	0.0245	-0.0067	0.0624
TCGA-CC-A7IF-01A	4.81722	9.37801	17.2954	2.61927	6.77831	2.92871	6.45485	11.5288	1.68023	6.90758	7.29281	14.3124	0.914	0.0801208	0.024523	0.195007	0.568976	0.607114	0.742091	0.848996	0.947863	0.0140383	0.79335	0.235186	0.0575	0.0505	-0.2636	-0.0913	-0.7135	-0.7135	-0.2636	-0.2636	0.0432	0.5631	0.0575	0.0647
TCGA-2Y-A9H3-01A	6.3292	7.26309	12.2819	3.98989	7.3202	3.60482	8.18032	10.7816	7.46906	5.89027	4.46544	12.5971	0.812724	0.178418	0.060153	0.228614	0.486028	0.502788	0.616164	0.814343	0.83093	0.353338	0.914346	0.371968	-0.0829	-0.0301	-0.1774	-0.1975	-0.1685	-0.1685	-0.1774	-0.1774	0.0311	0.0453	-0.0829	-0.1713
TCGA-G3-A25Y-01A	7.10805	9.16744	13.0163	3.88768	6.56652	4.4515	10.5303	11.4962	3.1921	5.60807	1.46957	13.3816	0.776583	0.488841	0.0194914	0.38043	0.541593	0.695094	0.636502	0.919866	0.872779	0.326801	0.945762	0.312125	0.0808	0.0423	0.0267	-0.4553	-0.5337	-0.5337	0.0759	0.0759	0.0604	0.0754	0.0808	0.0612
TCGA-CC-5258-01A	2.64053	9.80014	13.791	0.561693	6.57351	3.51994	11.1154	8.84196	1.94703	7.48006	0.964879	15.0924	0.861576	0.481035	0.0244495	0.245519	0.329688	0.527175	0.578313	0.718853	0.890784	0.0185118	0.944047	0.292016	0.0805	0.0481	-0.4842	-0.5363	-0.4588	-0.4588	-0.4842	-0.4842	0.0927	-0.4204	0.0805	0.0852
TCGA-CC-A7IE-01A	2.06688	7.87928	14.8288	1.37568	7.66359	3.94055	11.7886	9.94172	0.845912	7.64071	1.76226	14.6993	0.750604	0.132502	0.0496889	0.300637	0.35172	0.543197	0.560526	0.802923	0.719532	0.209487	0.921197	0.361471	0.1785	0.1048	-0.1172	-0.4089	-0.3743	-0.3743	-0.1004	-0.1004	0.1168	0.1359	0.1785	-0.1025
TCGA-DD-AAVZ-01A	3.5773	4.95769	16.5192	2.14326	7.62831	3.20199	11.3941	10.2295	5.07935	6.53282	1.90076	14.6486	0.652944	0.152033	0.0289253	0.227655	0.516572	0.488168	0.654614	0.898202	0.86858	0.099284	0.911452	0.236344	0.0575	0.0357	-0.6265	0.0078	-0.6015	-0.6015	-0.6149	-0.6149	0.0319	0.0521	0.0575	0.0786
TCGA-ED-A8O6-01A	1.73907	4.16604	13.1418	3.59767	7.09395	4.21227	11.8806	12.3335	2.17223	8.8777	2.17223	14.3877	0.807216	0.381257	0.0376355	0.494899	0.516336	0.520821	0.742406	0.789537	0.857938	0.0181485	0.878983	0.252602	-0.2059	0.0871	-0.8518	0.0203	-0.6218	-0.6218	-0.0373	-0.0373	0.0062	0.0933	-0.2059	-0.6418
TCGA-DD-AADO-01A	3.29776	5.8241	13.0957	1.86798	5.57954	3.16197	10.41	10.109	4.99633	7.14424	0	13.8179	0.884784	0.336823	0.0212408	0.552107	0.597979	0.757878	0.703921	0.889612	0.775524	0.0158542	0.912884	0.217122	-0.1923	0.2895	0.1027	-0.5741	-0.5541	-0.5541	-0.5596	-0.5596	-0.1937	0.2261	-0.1923	-0.5552
TCGA-5C-A9VH-01A	4.07664	5.15002	14.3315	3.95353	7.57058	3.88778	10.1262	8.66572	2.54372	7.13346	5.09281	13.6844	0.928373	0.327028	0.0371107	0.526741	0.61861	0.759546	0.705972	0.704772	0.849913	0.0251476	0.805563	0.28023	0.0643	0.0057	-0.5064	-0.1618	-0.0645	-0.0645	-0.4818	-0.4818	0.0073	-0.0006	0.0643	-0.7018
TCGA-DD-A3A3-01A	2.64945	6.58401	16.1256	0	10.5598	5.32299	10.6364	13.2103	2.38388	7.87112	5.90861	14.9125	0.925665	0.108341	0.0199815	0.571893	0.228878	0.720931	0.744625	0.879657	0.902193	0.0117784	0.826717	0.234754	-0.1094	-0.1094	-0.1004	-0.1278	-0.0597	-0.0597	-0.0974	-0.084	-0.0924	0.3316	-0.1094	-0.0949
TCGA-DD-AAVS-01A	2.23802	6.41122	16.7003	0	7.00364	5.10673	9.21191	12.2482	2.90797	7.37067	1.73266	14.2994	0.929979	0.121055	0.0368396	0.406752	0.555267	0.610756	0.754612	0.591353	0.851779	0.0172408	0.852354	0.172869	0.0278	0.462	-0.713	-0.7287	-0.6984	-0.6984	0.0441	0.0441	0.0259	0.0482	0.0278	0.0454
TCGA-DD-A113-01A	4.42467	8.72905	16.4405	0.561888	5.53101	2.40209	11.2894	10.7171	3.97837	7.80029	0	14.2592	0.891569	0.209024	0.0239324	0.746042	0.429021	0.656923	0.694799	0.799786	0.916411	0.0129178	0.926777	0.178234	-0.2465	-0.7999	-0.2439	-0.2627	-0.4513	-0.4513	-0.2468	-0.2483	0.0702	0.136	-0.2465	0.3066
TCGA-UB-A7MF-01A	7.1349	4.80545	16.2258	1.94043	6.74729	3.92515	10.5743	11.8073	4.85346	7.27367	1.75069	13.098	0.852475	0.167638	0.654168	0.696412	0.458767	0.611594	0.778397	0.727386	0.794485	0.014279	0.857565	0.234984	-0.1587	-0.1557	0	-0.2142	-0.1556	-0.1556	-0.0021	-0.0021	0.0944	-0.026	-0.1587	-0.1791
TCGA-DD-AAEG-01A	7.14994	7.09668	16.4718	0.599032	7.33607	3.94586	12.1085	13.0887	6.76243	6.44211	7.52126	13.9749	0.869775	0.298746	0.0327257	0.423296	0.396678	0.661803	0.73825	0.59816	0.74377	0.161478	0.788447	0.237627	-0.0349	-0.0442	-0.0378	-0.0603	-0.0249	-0.0249	-0.0378	-0.04	-0.0535	-0.031	-0.0349	-0.202
TCGA-ZP-A9CZ-01A	3.45066	9.70094	16.8905	0	8.91517	5.78168	13.6664	11.1997	7.21681	7.99741	4.09942	12.9499	0.908555	0.138917	0.0670281	0.648778	0.225428	0.563493	0.646688	0.649016	0.828307	0.0175356	0.800085	0.324204	-0.5031	-0.0088	0.0249	0.0082	-0.5582	-0.5582	0.0249	-0.4884	0.0184	0.4317	-0.5031	-0.4748
TCGA-ED-A66X-01A	5.28423	3.30388	15.2552	3.37418	6.12997	3.68193	11.6332	9.85955	2.30591	5.94605	0.578311	12.4642	0.873084	0.21599	0.0319826	0.428348	0.383264	0.401063	0.473683	0.791965	0.903423	0.402176	0.928115	0.447719	-0.0656	-0.0527	-0.2713	-0.2614	-0.2742	-0.2742	-0.2713	-0.2746	-0.0655	0.1113	-0.0656	-0.2654
TCGA-DD-A118-01A	3.90583	4.65322	16.7867	1.43061	4.62871	1.43061	9.80236	9.4042	2.60571	5.5215	1.18377	12.9804	0.86569	0.0935644	0.0266582	0.675716	0.620071	0.586264	0.577111	0.882675	0.932429	0.529745	0.931052	0.339362	0.026	0.0311	0.0046	0.0399	0.0183	0.0183	0.0046	-0.0001	0.028	0.0188	0.026	-0.3204
TCGA-DD-A73G-01A	4.20718	6.33748	13.1561	2.93652	7.94986	2.36729	9.87693	8.23919	1.41354	4.83057	3.83906	13.0204	0.914211	0.217513	0.0228725	0.521249	0.555665	0.769174	0.581355	0.93926	0.922774	0.447371	0.928926	0.40789	-0.1221	-0.0638	-0.1393	-0.1388	-0.1221	-0.1221	-0.1351	-0.131	0.369	-0.4615	-0.1242	-0.4638
TCGA-5C-A9VG-01A	3.02832	4.55931	15.9565	1.67924	9.89146	7.05701	10.351	6.73031	1.67924	4.41781	2.43437	13.1099	0.909999	0.291724	0.0290887	0.501692	0.476134	0.692548	0.634684	0.898904	0.893437	0.445805	0.890914	0.287432	-0.1562	-0.1456	-0.127	-0.1082	0.0677	0.0677	-0.127	-0.127	0.1901	0.0599	-0.1562	-0.0519
TCGA-DD-AADI-01A	2.60402	5.00919	12.5945	5.7735	6.83551	3.65661	10.2893	10.551	0.787182	4.36412	1.29361	14.2042	0.910073	0.367673	0.0280766	0.612896	0.532658	0.821015	0.801941	0.854126	0.919305	0.571226	0.907897	0.230778	0.0591	-0.0809	0.0611	-0.637	-0.6365	-0.6365	0.0687	0.0725	0.0547	0.0594	0.0591	-0.2233
TCGA-2Y-A9H5-01A	6.12235	4.47401	11.7099	5.21741	8.24969	4.3906	10.6977	10.844	2.85643	4.86245	3.61306	13.6977	0.83743	0.473618	0.0858214	0.646153	0.453376	0.63908	0.705582	0.801174	0.882641	0.486431	0.883793	0.325109	0.0941	0.2142	-0.5793	0.0519	-0.5634	-0.5634	-0.1547	-0.1547	0.0112	-0.1548	0.0941	-0.5728
TCGA-DD-AADA-01A	5.51982	5.49439	14.1962	4.97521	7.10061	2.72467	9.71581	9.81027	2.72467	4.86049	8.3992	13.8929	0.903585	0.445635	0.0241724	0.64524	0.494973	0.747465	0.714203	0.853285	0.893381	0.577528	0.715749	0.3396	-0.0083	0.0181	-0.0181	-0.0216	-0.2513	-0.2513	-0.0014	-0.0014	-0.0352	0.0218	-0.0083	-0.6394
TCGA-2Y-A9H6-01A	8.01079	5.40408	16.1363	7.10415	6.2537	3.76031	9.51112	11.1544	3.18921	5.90839	6.92291	14.1981	0.84721	0.326917	0.0348124	0.545193	0.567298	0.763772	0.607513	0.805511	0.875718	0.398747	0.876506	0.302805	0.0686	0.0575	-0.4868	0.3583	0.0888	0.0888	-0.4868	-0.4141	0.0572	0.0816	0.0686	0.0641
TCGA-BC-A10R-01A	4.07423	5.27425	15.6984	6.42102	6.54438	4.79557	10.6617	10.7444	4.79557	4.70781	9.52009	12.5389	0.907775	0.212953	0.0201589	0.521555	0.499684	0.778865	0.615846	0.866057	0.946691	0.302789	0.705331	0.414964	-0.0319	0.2485	-0.3683	-0.044	-0.0121	-0.0121	-0.0203	-0.378	0.347	-0.4001	-0.0319	-0.3644
TCGA-ED-A8O5-01A	4.23556	6.01756	15.0421	0	4.46474	0.643579	10.5486	11.4156	3.09889	4.46474	1.05735	14.1641	0.916641	0.137287	0.0326757	0.750699	0.695364	0.909226	0.785641	0.921877	0.932214	0.640927	0.921037	0.13292	0.0616	0.081	0.0815	-0.7324	-0.7708	-0.7708	0.0769	0.0769	0.07	0.0555	0.0616	0.0836
TCGA-ED-A7PY-01A	2.29828	4.92553	16.2011	0	4.61542	2.29828	8.97043	10.7664	0.985282	2.97411	3.77986	15.0072	0.890341	0.242792	0.016796	0.519307	0.715138	0.726545	0.77345	0.923493	0.908121	0.717308	0.946751	0.151992	0.0234	0.286	0.058	-0.7699	-0.7137	-0.7137	0.058	0.068	-0.0173	0.0023	0.0234	0.0337
TCGA-BW-A5NP-01A	0.573375	2.96949	13.6471	1.30106	4.09638	1.30106	12.2377	11.0241	0.573375	6.08453	0	13.6855	0.892467	0.748545	0.0256476	0.82865	0.742678	0.841354	0.806808	0.940391	0.856539	0.0196168	0.92928	0.211403	-0.0742	0.6345	0.222	-0.6746	-0.6749	-0.6749	0.222	0.222	-0.1978	-0.0927	-0.0742	-0.6376
TCGA-RC-A7SH-01A	4.3306	6.63158	12.8166	0	6.62227	1.18568	11.0834	7.89153	0.711407	4.7619	0	13.2482	0.906374	0.462623	0.0482146	0.782846	0.664166	0.782255	0.78226	0.932933	0.828432	0.294521	0.926193	0.182833	0.1475	-0.0893	-0.0265	-0.6252	-0.6544	-0.6544	-0.0364	-0.0558	0.0907	0.1574	0.1475	-0.6369
TCGA-DD-AADW-01A	7.41339	9.78402	12.0036	1.74343	6.63851	3.53201	11.384	11.0197	1.90292	6.69954	1.3593	13.2221	0.874243	0.726713	0.0279998	0.742895	0.653265	0.843246	0.833934	0.918174	0.886962	0.0182596	0.930299	0.236763	0.3346	0.267	0.0643	0.052	-0.7284	-0.7284	0.0643	0.0851	-0.7385	0.0671	0.3346	-0.1954
TCGA-DD-A1EH-01A	6.00068	5.53146	4.10111	2.33354	4.10111	1.77577	11.2736	10.1476	1.77577	5.91633	0.854474	12.7193	0.890734	0.751024	0.021643	0.734719	0.649394	0.762278	0.776839	0.861841	0.900681	0.316747	0.945388	0.205967	0.063	0.08	-0.0085	-0.4786	-0.6924	-0.6924	-0.0085	-0.0085	-0.05	0.0899	0.063	0.0819
TCGA-DD-A1EF-01A	3.83906	5.78336	10.1756	4.39003	3.34361	1.41354	11.0521	11.5667	0.873341	5.69345	2.58297	13.724	0.875461	0.648388	0.019458	0.60315	0.621155	0.735673	0.664736	0.909387	0.910216	0.387873	0.920288	0.324664	-0.1168	-0.0335	-0.1302	-0.1305	-0.2338	-0.2338	-0.1219	-0.1222	0.0549	-0.1031	-0.1168	-0.1239
TCGA-DD-A4NN-01A	2.88094	4.69908	8.07341	2.67512	3.87892	1.56506	9.56904	9.71573	3.06103	5.99285	0.575022	13.799	0.667973	0.532566	0.0222258	0.477369	0.698571	0.871894	0.734338	0.920759	0.901646	0.345625	0.888361	0.24226	-0.7174	-0.0037	0.0909	-0.6679	-0.7144	-0.7144	-0.691	-0.6965	0.0644	0.0259	-0.7174	-0.6984
TCGA-DD-AADY-01A	8.57917	5.31443	5.41154	2.49011	3.80022	2.23097	6.80524	10.8995	2.23097	4.35024	1.50959	15.5967	0.205384	0.781098	0.0833211	0.738578	0.766585	0.915177	0.801702	0.923225	0.925138	0.832939	0.810905	0.162562	-0.676	0.2499	0.2673	-0.6382	0.2626	0.2626	-0.6697	0.236	0.2588	0.2198	-0.676	0.2683
TCGA-ZP-A9D4-01A	9.03726	8.70901	15.3986	0	6.9381	2.46611	13.0687	13.4886	2.31028	6.57698	10.0163	14.3538	0.181243	0.184671	0.723353	0.407026	0.40917	0.859213	0.808635	0.210718	0.898208	0.142715	0.118275	0.15208	-0.0248	-0.0331	-0.0216	-0.0324	-0.057	-0.057	-0.0216	-0.0216	-0.0331	0.5406	-0.0248	-0.0147
TCGA-EP-A12J-01A	8.91309	8.15304	15.6944	0	9.384	3.92433	13.0892	12.8435	1.70894	5.46318	8.68949	14.8921	0.252533	0.0619962	0.762906	0.589806	0.197167	0.741283	0.801228	0.269191	0.940626	0.240483	0.30602	0.179221	0.0073	0.0136	0.0055	0.0151	0.0096	0.0096	0.0066	0.0066	0.0131	0.0116	0.0073	0.0109
TCGA-DD-AAW2-01A	2.00544	7.14673	15.732	0	9.44601	5.17696	10.9483	12.8051	1.0036	7.39089	8.51104	14.939	0.898864	0.188982	0.539221	0.736538	0.210954	0.786165	0.629219	0.334216	0.903677	0.0173492	0.157495	0.111425	-0.1244	-0.104	-0.1048	-0.1254	-0.0972	-0.0972	-0.1048	-0.1048	-0.1149	-0.0992	-0.1244	-0.107
TCGA-DD-AAVY-01A	6.7292	6.56788	15.2467	0	6.13714	1.01457	12.1447	12.7902	0	4.88602	8.96855	15.5536	0.863249	0.294101	0.0258517	0.497164	0.189981	0.79732	0.71975	0.0762928	0.892184	0.0201268	0.0919036	0.104131	-0.0921	-0.0727	-0.0797	-0.0723	-0.0837	-0.0837	-0.0797	-0.0797	-0.0777	-0.0922	-0.0921	-0.0701
TCGA-UB-A7MB-01A	5.47701	10.6671	16.2508	1.74019	6.81279	4.58136	11.6548	11.9447	8.52556	5.92896	7.91949	14.0419	0.655674	0.0770698	0.0147933	0.658768	0.531629	0.62198	0.795929	0.252407	0.737707	0.0133258	0.10485	0.160035	0.0777	0.0853	0.5953	-0.094	-0.6547	-0.6547	0.6341	-0.6296	0.1265	0.1685	0.0777	0.133
TCGA-ES-A2HS-01A	3.1274	8.54091	15.1823	3.50056	9.23986	4.3159	10.8796	13.5152	1.44345	5.5145	10.6907	14.3268	0.938296	0.0842795	0.796776	0.701347	0.149636	0.292486	0.571274	0.413988	0.927279	0.0124283	0.223419	0.293768	-0.0762	0.1603	-0.0738	-0.0612	-0.3955	-0.3955	-0.0694	-0.0911	-0.0794	0	-0.0762	-0.3772
TCGA-MI-A75E-01A	8.67896	8.57543	15.9593	4.73769	9.95377	7.37411	12.4134	13.9358	2.82418	5.09228	9.08117	14.3247	0.625045	0.218747	0.532479	0.357219	0.416634	0.46002	0.639971	0.534059	0.901858	0.344405	0.638269	0.35674	0.0007	0.0033	-0.0037	0.0008	0.0024	0.0024	-0.0037	-0.0037	0.0004	0.0133	0.0007	0.0046
TCGA-G3-A5SM-01A	7.10482	7.46747	16.2401	3.63078	10.6951	8.68822	10.0983	13.7804	2.62667	6.13665	6.95638	14.8026	0.8395	0.17876	0.62634	0.534678	0.385974	0.427291	0.521414	0.509108	0.932455	0.322269	0.608796	0.318867	0.0054	0.067	-0.0129	-0.2699	0.1713	0.1713	-0.6719	-0.0232	-0.0159	-0.1179	0.0054	-0.0176
TCGA-KR-A7K0-01A	7.52842	9.05066	15.273	3.75698	12.0836	8.42291	11.2961	14.7237	1.25767	6.79304	8.95078	14.3614	0.576728	0.124196	0.636977	0.381835	0.159047	0.500094	0.552245	0.336973	0.897205	0.0171181	0.409609	0.281886	-0.0132	-0.0183	-0.0202	-0.0249	-0.0032	-0.0032	-0.0202	-0.0202	-0.0187	0.0316	-0.0132	-0.0124
TCGA-K7-A6G5-01A	7.29209	6.56125	14.9824	4.32996	11.5741	5.88369	12.4299	13.1867	0.772139	6.15129	8.7504	14.5981	0.677116	0.143513	0.0146016	0.376387	0.100986	0.511438	0.542688	0.371825	0.880174	0.241993	0.367122	0.293197	-0.0485	-0.0427	-0.0441	-0.053	-0.0322	-0.0322	-0.0441	-0.0441	-0.0439	-0.0251	-0.0473	-0.0413
TCGA-DD-AAEH-01A	9.61779	7.2689	16.8098	3.3032	7.5615	4.40336	11.5087	13.0404	1.77374	5.78221	9.62223	14.8896	0.382367	0.261865	0.40293	0.528336	0.472213	0.723798	0.754115	0.416328	0.919038	0.0181071	0.585441	0.266475	0.0008	0.0057	0.0094	0.0166	-0.6601	-0.6601	0.0094	0.0071	-0.6535	-0.0092	0.0008	0.0124
TCGA-DD-AAD3-01A	8.33548	6.71676	14.7119	6.52236	6.91848	3.76853	10.3622	11.2871	1.81791	6.03131	6.87258	14.8502	0.473705	0.257279	0.545019	0.497445	0.290132	0.626257	0.620967	0.525513	0.899257	0.0717967	0.661017	0.301844	0.0471	0.0416	-0.5287	0.053	-0.4887	-0.4887	-0.5287	-0.5186	0.0375	0.0474	0.0471	0.0497
TCGA-DD-AAEK-01A	7.50261	7.51128	16.0003	5.0311	11.5954	6.31645	10.9776	12.3411	1.67175	6.10364	7.74974	14.7146	0.594773	0.25299	0.555173	0.471508	0.144714	0.625295	0.586032	0.628643	0.890667	0.231061	0.569516	0.330353	-0.2833	0.056	-0.3266	-0.3148	-0.0367	-0.0367	-0.3252	-0.3252	-0.0331	-0.0394	-0.2833	-0.0323
TCGA-5R-AAAM-01A	10.3653	7.42183	14.1153	7.29473	10.9812	8.15414	10.7861	13.2976	2.97256	6.67551	9.33958	14.2826	0.443412	0.273756	0.71118	0.552487	0.318093	0.668722	0.621814	0.560298	0.933576	0.48197	0.471808	0.343738	-0.0014	0.0152	0.0102	0.0137	-0.0028	-0.0028	0.0102	0.0102	0.0099	0.1462	-0.0014	0.0163
TCGA-DD-A4NI-01A	9.49524	7.80405	16.7524	3.22854	9.98947	3.99568	10.6251	13.3444	2.19802	5.6102	9.07489	15.9671	0.507516	0.121443	0.728168	0.639678	0.368453	0.50573	0.713633	0.578659	0.941052	0.575868	0.441393	0.281756	-0.1092	0.0144	-0.1139	-0.1148	-0.1101	-0.1101	-0.1139	-0.1168	-0.1123	-0.1067	-0.1092	-0.1175
TCGA-G3-A3CK-01A	7.99953	7.98708	16.1548	0	9.09158	4.43676	9.97401	13.816	1.67694	5.44733	8.20902	14.9347	0.580905	0.16814	0.675295	0.534236	0.399001	0.444285	0.648841	0.297206	0.889191	0.502714	0.523688	0.264258	-0.0342	-0.0287	-0.0317	-0.0318	-0.0311	-0.0311	-0.0317	-0.0317	-0.0334	0.2871	-0.0342	-0.0671
TCGA-DD-AAW1-01A	8.8481	7.87537	15.9584	0	11.2827	5.13638	9.03282	13.0287	1.13685	4.89613	8.79846	15.434	0.398143	0.154916	0.850297	0.774952	0.15406	0.598014	0.614622	0.176173	0.898291	0.0414673	0.573761	0.171905	-0.042	-0.036	-0.0379	-0.0555	-0.0305	-0.0305	-0.0379	-0.0379	-0.0408	0.2497	-0.042	-0.0378
TCGA-DD-A11B-01A	7.55166	5.81122	17.1956	1.69077	7.57293	3.46301	12.1119	12.1085	3.46301	7.39336	6.98753	13.3124	0.265134	0.047317	0.80487	0.759185	0.107801	0.47138	0.596759	0.298175	0.835767	0.0121215	0.365235	0.221038	0.1113	0.0971	-0.6536	-0.6726	-0.651	-0.651	-0.6536	-0.6536	0.1035	0.1226	0.1113	-0.655
TCGA-G3-A3CJ-01A	8.02959	7.20521	14.3342	0	16.3514	9.65525	11.4203	12.0039	3.44939	6.34257	10.3292	15.4079	0.319379	0.105525	0.713106	0.655509	0.0964935	0.352759	0.800723	0.393609	0.78942	0.0143057	0.31831	0.251753	-0.0662	-0.0674	-0.7714	-0.0736	-0.0488	-0.0488	-0.0618	-0.0618	-0.0679	-0.0581	-0.0662	-0.0582
TCGA-NI-A8LF-01A	8.42055	8.03897	15.4499	0.71563	12.0588	6.3447	9.34056	12.4496	2.07413	7.48288	9.97074	14.4148	0.409999	0.260832	0.389262	0.661448	0.143209	0.465521	0.642498	0.306595	0.81026	0.0180207	0.334253	0.340717	-0.0599	-0.0904	-0.4609	0.1734	-0.0739	-0.0739	-0.068	-0.0606	0.206	0.2238	-0.0599	-0.4488
TCGA-DD-A4NV-01A	9.66107	7.37762	14.7384	5.45995	11.7081	6.94581	10.5473	12.9362	3.20422	5.73333	10.273	14.4582	0.289253	0.160179	0.67418	0.550106	0.1663	0.343904	0.66312	0.505216	0.914512	0.0323696	0.284509	0.299705	0.1723	-0.1357	0.1792	-0.1473	-0.1508	-0.1508	0.1792	0.1792	-0.143	-0.1507	0.1723	-0.1398
TCGA-2Y-A9GT-01A	7.2948	8.55039	16.2497	1.88362	12.082	8.04287	10.5544	13.091	4.54945	6.54467	10.7054	14.1314	0.662795	0.148384	0.697266	0.567574	0.137199	0.614654	0.72356	0.501025	0.893445	0.0179275	0.444818	0.337495	-0.0008	0.0017	0.0027	0.0012	0.004	0.004	0.0027	0.0001	0.0024	0.0007	-0.0008	0.0023
TCGA-BC-A10S-01A	7.29936	8.06572	14.7172	3.63029	12.5615	6.72416	10.0392	12.9232	7.42413	6.99268	10.3986	14.4753	0.57504	0.129868	0.441217	0.368128	0.1487	0.642489	0.66719	0.450918	0.766509	0.246832	0.304096	0.27984	-0.2006	-0.0099	-0.574	-0.0001	-0.2543	-0.2543	-0.1864	-0.1864	0.0156	0.0501	-0.2006	0.0227
TCGA-DD-AADS-01A	8.34902	8.18397	16.3071	2.2976	15.49	13.1798	9.46611	13.0813	0	5.86892	12.1188	15.7054	0.591297	0.167209	0.61084	0.548185	0.120527	0.336038	0.760262	0.822645	0.886659	0.0169976	0.447059	0.250275	-0.0349	-0.0302	-0.5752	-0.0316	-0.0287	-0.0287	-0.0317	-0.0317	-0.0296	-0.0244	-0.0349	-0.0378
TCGA-DD-AAVX-01A	3.76709	7.2074	15.4835	1.10219	15.2393	14.7656	9.90474	14.1407	5.19182	7.77406	9.16302	14.687	0.894971	0.257305	0.682067	0.706978	0.0996557	0.330072	0.82958	0.376271	0.88882	0.0240622	0.419022	0.290672	-0.0584	-0.0591	-0.7291	-0.0688	-0.0991	-0.0991	-0.0465	-0.0465	-0.0544	-0.028	-0.048	-0.0517
TCGA-DD-AAE7-01A	8.35724	7.84631	15.3098	4.78375	16.5875	15.8074	12.0088	13.2768	5.86499	5.86499	9.97975	15.0156	0.659483	0.183765	0.659489	0.602006	0.128511	0.313115	0.614077	0.497933	0.884716	0.373226	0.343735	0.261446	-0.0043	-0.0051	-0.0024	-0.0039	0.0023	0.0023	-0.0017	-0.0017	-0.015	-0.0097	-0.0043	-0.0035
TCGA-BC-A69I-01A	9.0527	8.12955	16.0284	4.47458	15.0031	13.0621	11.5854	13.7381	0	3.79608	11.1565	14.7181	0.499523	0.204473	0.771541	0.629853	0.0806071	0.37283	0.720736	0.285356	0.922927	0.330103	0.164735	0.219871	0.479	0.0021	-0.0147	0.0195	-0.0188	-0.0188	-0.0147	-0.0147	-0.0048	0.0584	0.479	-0.0006
TCGA-G3-AAUZ-01A	8.00455	11.1445	17.2301	4.47015	12.9505	9.97812	11.8328	13.4412	2.22672	4.97112	10.9695	14.6122	0.334812	0.0839281	0.0456922	0.682036	0.107069	0.348062	0.658743	0.285903	0.894491	0.400242	0.251745	0.22763	-0.0167	0.4014	-0.0217	0.4373	-0.7564	-0.7564	-0.0074	-0.0028	-0.0193	0.4685	-0.0167	-0.0133
TCGA-DD-A3A4-01A	8.49438	7.17215	17.9421	0.837459	13.3929	10.2424	12.7428	13.514	2.05231	2.51642	8.40677	15.3339	0.4075	0.0841536	0.714833	0.659692	0.187899	0.54147	0.697791	0.642761	0.957933	0.748287	0.664114	0.266863	0.0284	0.0264	0.0285	0.0283	0.0291	0.0291	0.0285	0.0285	0.0215	0.0082	0.0284	0.0245
TCGA-ZP-A9CY-01A	9.0072	8.25747	16.4557	6.72769	11.7591	6.7658	11.7822	13.2089	11.5239	5.13128	9.94481	14.7257	0.465887	0.148712	0.741247	0.531885	0.132271	0.452613	0.662396	0.4811	0.610088	0.6308	0.319705	0.245762	-0.0137	-0.0066	-0.0162	-0.0076	0.0033	0.0033	-0.0179	-0.0179	-0.0209	0.0225	-0.0137	-0.0048
TCGA-ED-A7XO-01A	7.61349	10.4822	15.5911	5.68337	13.319	10.5148	11.5511	13.0152	9.46442	5.33881	10.7377	14.8155	0.703921	0.283217	0.0242726	0.167907	0.138013	0.419135	0.650286	0.6124	0.708357	0.375882	0.486235	0.30863	-0.3076	-0.2872	0.3139	-0.2578	0.0618	0.0618	0.0356	0.0356	0.0321	0.0041	-0.3165	0.0455
TCGA-LG-A9QD-01A	10.1435	8.43069	15.8821	1.26219	14.0667	11.2261	11.2895	12.9855	9.69883	6.93049	10.0313	14.688	0.493709	0.27537	0.673802	0.300685	0.211182	0.37485	0.539271	0.57892	0.776247	0.0227227	0.521904	0.347684	-0.0471	-0.0558	-0.0413	-0.0574	-0.0616	-0.0616	-0.0413	-0.036	-0.0362	-0.0187	-0.0471	-0.0419
TCGA-G3-A25V-01A	8.66243	8.16541	14.6691	4.80687	13.0916	8.82366	12.2363	15.4195	2.67764	7.77445	9.32193	14.1204	0.595219	0.246581	0.455533	0.271122	0.219256	0.533796	0.491737	0.594099	0.870041	0.0229916	0.660514	0.474153	-0.0014	-0.0032	-0.0122	-0.0167	-0.0019	-0.0019	-0.0122	-0.0122	-0.008	0.0061	-0.0014	-0.0113
TCGA-K7-A5RF-01A	10.4721	7.14218	16.4421	6.70692	13.3832	11.1301	11.9968	13.3201	2.83419	7.2908	10.8056	15.3994	0.432387	0.214599	0.220827	0.354	0.145343	0.419953	0.550623	0.651383	0.913936	0.0692059	0.537076	0.389577	0.0155	0.0092	-0.0424	0.0066	0.006	0.006	-0.0424	-0.0424	-0.0458	0.0121	0.0155	0.0069
TCGA-XR-A8TD-01A	9.7523	8.99482	14.916	5.98488	11.06	8.44453	11.8901	11.5768	7.22379	6.70948	7.79647	14.0331	0.427621	0.253427	0.0254226	0.150552	0.323143	0.64083	0.479719	0.60277	0.857359	0.0181693	0.542288	0.323306	0.0338	-0.0018	0.0175	-0.005	-0.3653	-0.3653	0.0175	-0.3481	0.0064	0.2934	0.0243	0.0174
TCGA-FV-A495-01A	7.00629	10.2338	14.9666	6.69156	11.7217	8.82577	11.0466	11.7217	2.51712	4.57499	10.0542	14.1488	0.848227	0.168683	0.0217582	0.243677	0.437391	0.68454	0.599897	0.417575	0.919854	0.43846	0.567258	0.245953	-0.0142	-0.0231	-0.0099	-0.0651	-0.4581	-0.4581	-0.0099	-0.0077	-0.0099	0.3041	0.3167	0.0012
TCGA-UB-AA0U-01A	8.46099	8.63949	13.2632	7.76902	10.5168	7.4239	10.8637	11.6634	5.97449	5.94892	7.38151	13.6157	0.630671	0.311926	0.0652418	0.553423	0.476308	0.596414	0.644187	0.770321	0.901909	0.53673	0.822019	0.30728	-0.0469	-0.032	-0.3611	-0.0417	-0.3671	-0.3671	-0.3611	-0.3611	-0.3596	0.252	-0.0469	-0.0457
TCGA-DD-A4ND-01A	8.70069	6.83331	15.1839	6.04122	10.6322	7.27999	11.7972	11.7663	8.65941	6.38831	6.58677	14.1419	0.815749	0.206743	0.389045	0.333263	0.161839	0.542651	0.590352	0.797846	0.574086	0.231514	0.700516	0.392585	-0.3642	-0.023	-0.3568	-0.0082	-0.3756	-0.3756	-0.0364	-0.0364	-0.0297	-0.058	-0.3642	-0.0232
TCGA-BD-A3EP-01A	5.22774	7.70466	9.51953	4.75228	9.4226	4.21215	10.9642	13.3004	7.61975	5.8533	3.97536	13.9565	0.822191	0.277918	0.609187	0.336356	0.36029	0.680449	0.60736	0.546013	0.694032	0.491864	0.617348	0.38261	0.0941	-0.1052	-0.0303	-0.2894	-0.2199	-0.2199	-0.0303	-0.0303	-0.0848	0.0928	0.0941	-0.0214
TCGA-DD-AACT-01A	8.62647	7.15592	6.96288	4.42035	9.52574	5.29546	11.2708	14.1511	3.11347	8.02931	7.7925	13.9822	0.743955	0.489557	0.456656	0.442582	0.264413	0.632643	0.634508	0.586379	0.789053	0.0227713	0.580452	0.329671	-0.131	-0.1105	-0.1269	-0.1149	0.2234	0.2234	-0.1269	-0.1366	-0.1229	-0.1568	-0.131	-0.1181
TCGA-MR-A520-01A	7.28795	3.07611	17.0603	2.35887	12.4274	8.75535	10.7822	13.0717	3.553	4.19728	9.16955	15.5944	0.773749	0.172964	0.0277983	0.372788	0.191723	0.541346	0.484542	0.697755	0.947576	0.482657	0.402045	0.314011	0.0015	0.0023	0.0017	-0.0029	0.002	0.002	0.0017	-0.001	0.0019	0.0021	0.0015	0.0017
TCGA-WX-AA46-01A	9.4036	4.67946	16.4242	6.23792	14.2874	10.4398	12.5372	13.1608	2.67929	6.50922	11.3081	15.7191	0.625424	0.244715	0.0420711	0.187898	0.117446	0.31734	0.609687	0.507082	0.925953	0.345822	0.243166	0.202313	-0.0201	-0.0225	-0.0215	-0.0297	-0.0187	-0.0187	-0.0215	-0.014	-0.0217	-0.0153	-0.0201	-0.0211
TCGA-HP-A5N0-01A	9.67919	6.69601	13.9459	4.06147	10.126	6.33612	11.6919	11.3523	2.29986	5.70082	11.3469	14.5748	0.420158	0.135999	0.294017	0.215713	0.125253	0.364079	0.5358	0.656703	0.934551	0.549798	0.350538	0.345782	0.0309	0.0363	0.0274	0.0501	0.021	0.021	0.0274	0.0274	0.0309	0.0118	0.0309	0.0351
TCGA-2Y-A9GV-01A	10.5981	6.40525	13.4817	0.884403	12.5116	7.94949	10.4834	12.6399	3.10672	6.25354	9.21242	14.6945	0.398137	0.136701	0.268337	0.376862	0.169837	0.362369	0.653449	0.488914	0.895273	0.337425	0.429571	0.285002	0.0353	0.0352	-0.5835	0.0525	0.0209	0.0209	0.0323	0.0323	-0.5994	0.0227	0.0353	0.0332
TCGA-G3-A7M8-01A	9.3603	4.15123	15.9886	1.7166	10.6253	7.0865	8.52504	12.9585	4.26998	4.94137	10.1926	14.2654	0.349855	0.0968484	0.0458668	0.141834	0.166501	0.518869	0.581031	0.48865	0.935118	0.46754	0.294011	0.288948	0.0018	0.0005	0.0041	0.003	0.001	0.001	0.0041	0.0016	0.0005	0.0028	0.0018	0.0014
TCGA-DD-A4NP-01A	6.89734	3.16208	15.4751	3.77842	10.9191	7.58368	7.8587	13.1169	12.3108	6.44962	10.0112	15.3813	0.793255	0.161121	0.0201351	0.156354	0.170624	0.455366	0.674791	0.406209	0.530462	0.01446	0.372163	0.27335	-0.0112	-0.0058	-0.0123	-0.0022	-0.0173	-0.0173	-0.0123	-0.0123	-0.0123	0.4336	-0.0112	-0.0063
TCGA-DD-A1EB-01A	7.69007	7.60956	15.6072	1.5202	10.6664	0.698485	2.24385	10.8139	0.698485	4.47079	11.6993	16.0666	0.397206	0.102636	0.819235	0.488171	0.429766	0.812384	0.65839	0.929731	0.929788	0.675665	0.159906	0.215777	0.0014	-0.7124	-0.0092	-0.012	0.0017	0.0017	-0.0021	0.0041	-0.0066	0.013	0.0014	-0.0044
TCGA-DD-AAE3-01A	7.02635	7.96993	15.5788	1.70031	15.2929	9.98335	4.97137	13.9087	1.08739	4.55442	9.89407	15.5816	0.813552	0.191212	0.699687	0.150482	0.0942933	0.589758	0.760234	0.295596	0.896343	0.653675	0.236054	0.144031	-0.4207	-0.0808	-0.4321	-0.1092	0.1547	0.1547	-0.0998	-0.0998	-0.407	-0.0558	-0.4207	0.1829
TCGA-DD-AAW3-01A	7.41001	8.11483	13.7575	1.81188	10.8552	4.27902	10.1065	11.7929	0	8.08401	7.9634	15.4702	0.91561	0.23366	0.893772	0.274361	0.190115	0.857366	0.804845	0.499434	0.8926	0.0216601	0.330145	0.21633	-0.0325	-0.0307	-0.0305	-0.0351	-0.02	-0.02	-0.0305	-0.0305	-0.0328	-0.0245	-0.0325	-0.0229
TCGA-DD-AACB-01A	3.15591	8.59528	13.0793	0	8.42305	4.07261	10.28	12.4243	3.44509	6.59909	7.47615	14.0635	0.691817	0.321882	0.835821	0.17872	0.523333	0.79764	0.67317	0.40062	0.746331	0.312295	0.564031	0.233321	-0.1232	0.1181	0.2618	-0.4604	-0.0715	-0.0715	-0.5034	-0.5034	-0.0518	0.221	-0.1508	-0.4565
TCGA-DD-AADU-01A	5.31907	8.84299	13.2905	0.914258	14.5079	3.16368	8.4419	14.4201	3.16368	3.42361	9.01565	15.8214	0.883135	0.303012	0.773572	0.198175	0.258078	0.840316	0.804109	0.13635	0.86229	0.172894	0.681331	0.188069	-0.2391	0.1891	-0.224	-0.2459	0.2372	0.2372	-0.224	-0.224	-0.2202	0.2504	-0.2391	-0.232
TCGA-ZS-A9CG-01A	7.36491	6.86855	13.785	1.2455	9.18736	5.32462	9.26014	12.6273	1.2455	4.4758	10.267	15.009	0.908109	0.529589	0.0551189	0.168075	0.501238	0.808496	0.670683	0.310011	0.905386	0.236039	0.44374	0.279088	-0.0284	-0.0329	-0.0268	-0.04	-0.1177	-0.1177	-0.0268	-0.0268	-0.0255	-0.0524	-0.0284	-0.3542
TCGA-NI-A4U2-01A	5.89512	7.1128	16.2156	0.462052	9.76551	3.3837	9.98399	12.2865	2.81558	4.10706	11.8654	16.4842	0.89726	0.0948614	0.750087	0.144053	0.144507	0.587716	0.55815	0.382132	0.946894	0.494837	0.333919	0.310967	0.0232	0.0121	0.0199	0.0103	0.0269	0.0269	0.0328	0.0328	0.0113	0.0094	0.0232	0.0182
TCGA-DD-AAEB-01A	6.43804	8.54928	15.5083	0	13.9323	5.49798	11.8857	11.5172	3.70622	3.84714	12.2549	15.0462	0.830249	0.189306	0.905124	0.127626	0.413633	0.861879	0.821238	0.436947	0.910717	0.624324	0.151628	0.224528	-0.0436	-0.0492	-0.0406	-0.0646	-0.0164	-0.0164	-0.0406	-0.0224	-0.0424	-0.0208	-0.0436	-0.0333
TCGA-DD-AAEA-01A	7.61567	9.22093	15.0621	0	11.5639	3.65882	10.4689	7.8438	1.84177	4.81442	7.26196	14.3075	0.721457	0.247183	0.699302	0.445998	0.151977	0.767586	0.690456	0.64557	0.910181	0.543605	0.542009	0.236917	-0.0403	-0.0194	0.0416	-0.0192	-0.0448	-0.0448	-0.5535	-0.5535	-0.032	0.1126	-0.0403	-0.0302
TCGA-WQ-AB4B-01A	4.09369	8.49328	14.0335	1.10306	16.0125	9.896	10.9871	11.1098	3.99326	4.18758	6.26256	14.6923	0.852397	0.264413	0.790374	0.615181	0.157486	0.637871	0.620624	0.436015	0.890511	0.55538	0.508813	0.377957	-0.5367	-0.1741	-0.1963	-0.2025	0.0656	0.0656	-0.1963	-0.1963	0.0516	-0.1818	-0.5367	0.0615
TCGA-FV-A496-01A	7.03328	8.38236	11.5098	1.55115	10.1235	4.1482	11.1615	11.2411	12.4453	2.89433	9.0602	12.9936	0.829133	0.204916	0.957686	0.2785	0.0866882	0.19808	0.793262	0.583194	0.530931	0.934244	0.0796746	0.379913	0.2739	-0.1627	0.1112	-0.6812	0.107	0.107	0.1893	0.4426	-0.2481	0.2039	0.2739	-0.4407
TCGA-CC-A3MB-01A	5.748	7.86747	11.7289	3.30081	9.47353	5.65186	11.5293	8.87743	6.86414	3.69316	6.0031	14.7636	0.811491	0.346159	0.70568	0.655693	0.505553	0.539239	0.745796	0.612551	0.533688	0.505866	0.887732	0.196995	0.0172	0.0295	-0.389	-0.3796	-0.1577	-0.1577	-0.3816	-0.3816	0.0307	0.0427	0.0172	-0.3744
TCGA-2Y-A9H8-01A	3.4696	8.01676	12.6533	0.741489	6.03338	0.741489	10.5206	9.96294	1.59245	4.99572	4.15351	15.0973	0.884717	0.294569	0.0330577	0.558106	0.414692	0.477425	0.85377	0.904593	0.823051	0.687209	0.604359	0.191335	0.0176	0.0572	-0.3711	-0.3802	-0.3788	-0.3788	-0.3571	-0.3571	-0.3654	0.0111	0.0176	0.0162
TCGA-2Y-A9H7-01A	2.47871	8.6129	15.3104	0.652418	6.73068	3.87991	12.0261	11.886	1.44111	4.54217	1.71677	15.631	0.910065	0.251039	0.708189	0.673057	0.591274	0.554442	0.797039	0.858944	0.93835	0.672142	0.926433	0.156276	0.068	0.0451	-0.7304	0.0466	-0.7183	-0.7183	0.0828	0.0828	0.053	0.0922	0.068	0.0569
TCGA-DD-A3A8-01A	5.73281	6.67949	14.9706	0	7.22572	3.02645	12.6286	12.5757	1.9483	5.30739	9.01625	15.3262	0.93916	0.38835	0.67685	0.298908	0.558168	0.8766	0.69249	0.600247	0.954049	0.427572	0.475997	0.265254	-0.0196	-0.0172	-0.0171	-0.0136	-0.0929	-0.0929	-0.0171	-0.0171	-0.0213	-0.0179	-0.0196	0.0223
TCGA-G3-A5SL-01A	6.45069	5.87855	15.528	1.4246	8.73295	4.3682	11.2917	12.7061	1.0861	4.11128	7.97396	14.8276	0.848806	0.244041	0.633072	0.431424	0.468539	0.76963	0.738793	0.376702	0.929382	0.820819	0.510843	0.229283	-0.0992	-0.0829	-0.1464	-0.0896	-0.0843	-0.0843	-0.1464	-0.1481	-0.0966	0.2702	-0.0992	-0.0895
TCGA-3K-AAZ8-01A	6.77142	8.35006	15.0915	2.73071	5.61238	2.13182	12.1795	12.4478	1.7027	3.32487	6.47491	15.3409	0.923753	0.229944	0.712632	0.412863	0.603612	0.806928	0.707837	0.735239	0.907028	0.688532	0.337786	0.163504	-0.1743	-0.1589	-0.1786	-0.1851	0.1625	0.1625	-0.1785	-0.1785	-0.1822	0.1306	-0.1743	0.1475
TCGA-KR-A7K2-01A	5.95754	7.92335	16.1057	1.52672	8.11175	4.37533	11.6878	10.7534	4.23824	4.00457	5.12368	14.7087	0.933282	0.114998	0.849607	0.568892	0.488837	0.762844	0.731002	0.691858	0.916303	0.570792	0.685085	0.194733	-0.2281	-0.2141	0.2659	-0.2398	0.1301	0.1301	0.2659	0.2659	0.1157	-0.1845	-0.2281	-0.0411
TCGA-G3-AAV0-01A	4.81188	8.65574	13.8196	2.00353	6.15438	3.1741	11.3938	10.7436	1.00238	3.58927	11.2837	14.7674	0.794315	0.266701	0.346889	0.748594	0.55179	0.771426	0.745114	0.638329	0.912413	0.681294	0.363123	0.21448	-0.7833	-0.0068	0.0075	0.0047	-0.0181	-0.0181	-0.0052	-0.0386	-0.0134	-0.047	-0.815	0.0036
TCGA-DD-A73B-01A	2.53861	8.79641	10.8091	0	6.18229	1.87672	12.4712	13.5121	6.61087	4.33921	6.99628	14.4319	0.916415	0.177877	0.0210893	0.74133	0.51522	0.685604	0.770409	0.575073	0.849396	0.848861	0.164118	0.119585	-0.6287	-0.6055	0.2132	-0.6261	0.226	0.226	0.2132	0.2132	0.2021	0.2291	-0.6274	-0.6131
TCGA-DD-A3A2-01A	8.54179	6.37938	16.603	4.40426	6.89414	2.99702	8.76406	11.1504	0.82855	4.69099	11.2857	15.9073	0.565471	0.0958739	0.431213	0.635155	0.498826	0.801136	0.709021	0.940539	0.948507	0.692835	0.321777	0.305421	-0.0215	-0.0195	-0.021	-0.0243	-0.0119	-0.0119	-0.0164	-0.0164	-0.0182	-0.0155	-0.0215	-0.0159
TCGA-DD-A73C-01A	8.63007	5.2569	16.0952	0	6.91312	2.00108	7.9498	11.2766	1.13829	5.71841	10.6689	14.1777	0.618926	0.094177	0.0226979	0.220778	0.569012	0.773314	0.637654	0.898563	0.914393	0.554074	0.319991	0.272834	0.0017	-0.0016	0.0015	-0.0048	0.0056	0.0056	0.0015	0.0015	-0.0019	0.0017	0.0017	-0.0003
TCGA-ZP-A9D0-01A	4.55597	3.72536	17.8812	3.6534	6.7781	4.19963	9.94385	10.8046	3.72536	4.09487	9.52584	13.9858	0.907974	0.132467	0.0348093	0.40374	0.49831	0.676817	0.718794	0.527727	0.901975	0.592934	0.51819	0.310026	-0.5719	0.0517	-0.5657	0.0436	0.0783	0.0783	-0.5619	-0.5619	0.0511	0.06	-0.5719	-0.5678
TCGA-2Y-A9GU-01A	7.10642	4.87581	15.5034	0	6.13409	0.875072	10.3169	8.56236	2.37036	3.4607	7.55981	14.0303	0.902965	0.0775369	0.0502685	0.411487	0.5044	0.634873	0.768114	0.931166	0.937356	0.702099	0.906356	0.209521	0.0106	-0.342	-0.3435	-0.07	-0.0119	-0.0119	-0.3494	-0.8351	-0.0168	-0.0449	0.0106	0.0121
TCGA-DD-A39W-01A	2.19484	5.39749	14.4789	11.2856	8.11752	5.05334	11.3796	11.216	2.52885	3.93672	4.82955	16.375	0.887813	0.504669	0.0293642	0.101769	0.529781	0.762649	0.765437	0.843076	0.930381	0.770132	0.856712	0.150313	-0.0377	0.4344	-0.0356	-0.0368	-0.0247	-0.0247	-0.0352	-0.0352	-0.0342	-0.0329	-0.0398	-0.028
TCGA-EP-A2KA-01A	4.79131	7.73699	4.40368	1.98754	4.99287	2.18862	11.1726	12.0946	10.7708	5.04564	1.12843	13.3564	0.79197	0.46612	0.0437303	0.641727	0.577139	0.624215	0.689766	0.438597	0.357833	0.501227	0.946441	0.406044	-0.1149	-0.1016	-0.5597	0.2053	-0.1029	-0.1029	-0.1113	-0.1106	0.4872	-0.1273	-0.1266	-0.0731
TCGA-DD-AACY-01A	3.28133	7.35597	16.4926	0.788185	5.5027	1.96625	13.0031	12.1681	11.4359	6.27281	4.14716	15.1018	0.899981	0.1824	0.632243	0.765645	0.588003	0.854513	0.751302	0.701054	0.442631	0.0213118	0.795537	0.185771	-0.7572	-0.024	-0.0166	-0.0114	-0.0173	-0.0173	0.4028	0.4028	-0.7616	-0.0323	-0.7666	0.4241
TCGA-LG-A9QC-01A	6.4102	7.40169	2.77901	0	5.92934	1.85044	10.4973	10.9909	0.723777	5.94468	3.74191	15.3866	0.883426	0.723354	0.0308729	0.254173	0.696442	0.821814	0.758695	0.913337	0.911283	0.0172278	0.837367	0.206609	0.0764	0.0813	0.0717	-0.6271	0.0764	0.0764	0.0717	0.0717	0.0835	0.0551	0.0764	0.091
TCGA-FV-A23B-01A	4.80493	7.87307	11.6272	0.542803	5.55887	3.8327	10.1622	11.6384	1.49942	6.27222	0	14.8043	0.899967	0.510492	0.735637	0.508025	0.577767	0.526614	0.773555	0.838931	0.873189	0.0221173	0.948732	0.176734	0.0451	0.0371	-0.7021	0.0421	-0.6933	-0.6933	0.0579	0.0579	-0.7352	0.0759	0.0451	0.0554
TCGA-DD-A39Z-01A	5.22918	8.10001	12.3377	0	3.93051	2.66512	10.825	11.4474	2.18963	5.32843	0.918768	15.6969	0.92663	0.454725	0.785592	0.421983	0.731678	0.859595	0.807476	0.620669	0.925996	0.239117	0.943159	0.194001	-0.0161	-0.0181	-0.0058	-0.0185	-0.6675	-0.6675	-0.0058	-0.0058	-0.0244	0.0029	-0.0161	-0.0064
TCGA-G3-AAV4-01A	8.60999	8.8287	3.13266	0	4.24275	3.22777	8.9134	13.2125	0.675997	4.80208	6.69779	14.6651	0.94758	0.530079	0.907802	0.206404	0.737152	0.855176	0.827193	0.371914	0.920123	0.892804	0.892919	0.121686	0.1261	0.1219	0.1161	-0.2162	0.119	0.119	0.1161	0.1161	0.1287	0.1075	0.1261	0.1424
TCGA-DD-A4NF-01A	3.72659	7.20802	15.691	0	4.91349	2.50131	10.2562	13.1696	1.45854	3.66164	5.09663	15.2049	0.932637	0.119296	0.852215	0.426354	0.63404	0.850077	0.673961	0.344459	0.943345	0.79	0.924309	0.268144	-0.0438	-0.038	-0.0477	-0.0552	-0.0359	-0.0359	-0.0477	-0.0477	-0.0432	-0.0266	-0.0438	-0.0345
TCGA-DD-AAVU-01A	4.9654	8.84019	10.9345	0	4.89561	2.22897	8.89486	13.6035	0	3.75907	3.18802	14.2616	0.924927	0.382112	0.851875	0.453693	0.710452	0.540919	0.78126	0.167429	0.892327	0.867943	0.886992	0.0904654	0.2712	0.2503	-0.6542	-0.6492	-0.6282	-0.6282	-0.639	-0.639	-0.6575	0.2949	0.2712	0.2974
TCGA-MI-A75C-01A	6.43432	9.77395	9.43529	0.747087	4.32163	2.34216	10.7692	13.6184	0	3.86478	7.15776	14.6258	0.922493	0.520252	0.755842	0.648981	0.63132	0.723568	0.515369	0.228185	0.895997	0.601957	0.709814	0.201956	-0.0663	-0.0683	-0.0595	-0.0903	-0.0698	-0.0698	-0.0595	-0.0595	0.2308	-0.0493	-0.0663	-0.0635
TCGA-G3-AAV5-01A	3.31846	9.98095	10.8894	0.55817	11.8629	4.34832	10.7605	12.7069	0.55817	4.64924	5.29522	15.2584	0.901298	0.685243	0.73033	0.594026	0.500291	0.674771	0.7679	0.275602	0.937058	0.614965	0.879753	0.159824	-0.1442	-0.1499	-0.1372	-0.1559	-0.1214	-0.1214	-0.1372	-0.1372	-0.1386	0.3769	-0.1442	-0.1342
TCGA-CC-A5UD-01A	5.65195	10.1718	6.64495	0.597698	3.79012	3.84268	9.16722	14.2385	0	5.88284	0	11.6811	0.944611	0.747257	0.891185	0.735196	0.691847	0.545802	0.752282	0.109554	0.935909	0.247956	0.886879	0.320333	-0.2958	0.1811	-0.2836	-0.3106	-0.2834	-0.2834	0.2144	0.2144	0.2144	0.2346	-0.2958	-0.2938
TCGA-DD-AAW0-01A	8.43436	4.34489	15.3828	7.17762	8.58286	5.48402	10.2506	10.985	1.09525	6.84826	5.06138	14.1804	0.869465	0.304073	0.0347776	0.439587	0.311643	0.52281	0.561055	0.491219	0.897859	0.0203426	0.856125	0.29743	0.0171	0.0091	-0.4077	-0.4109	-0.3979	-0.3979	-0.383	-0.383	0.0112	0.0337	0.0171	0.0196
TCGA-KR-A7K8-01A	9.71701	8.23292	13.6421	0	10.0368	7.11431	8.38828	11.0663	2.21381	6.83047	7.10671	13.2292	0.614167	0.373034	0.0334869	0.356034	0.246863	0.600234	0.555516	0.611779	0.808817	0.0117118	0.747351	0.38784	-0.0241	0.01	-0.2541	-0.0779	-0.3515	-0.3515	0.0047	0.0047	0.0857	-0.0598	-0.0241	-0.0299
TCGA-ED-A459-01A	7.50009	8.09147	14.0991	0.650489	9.27943	8.89699	10.3927	13.0306	0.650489	6.86608	0.650489	12.9963	0.805455	0.253476	0.0265671	0.557607	0.099993	0.304401	0.514124	0.532216	0.93352	0.0841135	0.924473	0.350585	0.1229	-0.1388	-0.4643	-0.4855	-0.4668	-0.4668	-0.463	-0.463	0.1253	0.1071	0.1229	-0.374
TCGA-5C-AAPD-01A	0	10.9758	14.3362	1.33862	10.0476	6.38489	10.5524	12.347	1.33862	6.63842	2.48213	12.6836	0.674186	0.402958	0.0338544	0.53707	0.190765	0.62031	0.533071	0.507733	0.891941	0.0702336	0.891817	0.332218	-0.356	0.1007	0.47	-0.3585	-0.3749	-0.3749	0.1288	0.1288	0.1139	0.1	-0.356	-0.192
TCGA-DD-AACO-01A	6.16315	10.4831	14.7796	0	11.5546	7.98614	8.61085	13.3591	4.83187	5.18314	7.17933	14.2115	0.666856	0.165907	0.0281264	0.456061	0.098994	0.464166	0.752618	0.245776	0.896839	0.0180012	0.652765	0.263023	-0.7245	0.0054	-0.2221	0.046	-0.7221	-0.7221	-0.2221	-0.2221	0.0803	0.1365	-0.7245	-0.7399
TCGA-CC-5262-01A	7.7511	9.05968	13.5585	2.59233	10.0239	5.32149	12.8227	13.846	1.17485	4.70893	3.54723	13.8709	0.596868	0.214216	0.504767	0.463479	0.332342	0.545705	0.475273	0.549685	0.916849	0.292949	0.914075	0.423926	0.0159	0.0115	0.0152	0.0107	0.028	0.028	0.0144	0.0144	0.0134	0.0158	0.0159	0.0203
TCGA-2Y-A9GW-01A	7.2032	7.7874	13.6406	2.02329	8.4275	4.91259	10.9015	15.1487	1.34062	5.6002	4.09525	13.4741	0.639662	0.175887	0.61352	0.477191	0.289939	0.480133	0.480281	0.485352	0.90758	0.4023	0.760402	0.415216	-0.1284	-0.1258	-0.1254	-0.1542	-0.106	-0.106	-0.1254	-0.1254	-0.5064	-0.0837	-0.1284	-0.111
TCGA-G3-A7M7-01A	8.10466	6.02398	16.5762	0.833011	11.9868	6.24815	10.3799	14.8506	3.37525	5.58142	3.98606	14.6663	0.740385	0.198054	0.538858	0.472161	0.164979	0.671419	0.582823	0.455192	0.935015	0.274782	0.872467	0.371208	-0.0445	-0.0394	-0.0453	-0.0461	-0.0247	-0.0247	-0.0343	-0.0343	-0.0405	-0.0171	-0.0445	-0.0321
TCGA-ZS-A9CD-01A	6.81949	7.47824	13.4108	0	13.0795	10.0817	11.4225	14.9801	1.70217	3.70277	6.79041	14.3454	0.907952	0.292886	0.253971	0.539988	0.278144	0.472159	0.576187	0.442974	0.89767	0.267624	0.766224	0.329246	-0.0654	-0.0567	-0.0598	-0.0635	-0.0504	-0.0504	-0.0598	-0.0598	-0.0611	-0.0489	-0.0654	-0.0564
TCGA-ZP-A9D1-01A	9.02407	7.50036	13.114	0.71642	10.1424	6.32372	10.3009	13.6728	7.59457	5.13272	1.19295	14.1707	0.855864	0.641403	0.599069	0.551471	0.392614	0.581511	0.688467	0.396243	0.867388	0.409541	0.90716	0.301797	-0.0395	0.0376	-0.3401	0.0184	-0.1543	-0.1543	-0.2523	0.0624	-0.2501	-0.2328	-0.0395	0.2245
TCGA-G3-AAV1-01A	1.65508	6.09103	17.5965	0.620399	9.11775	5.78847	10.016	13.6713	2.07864	7.70703	6.37875	14.6991	0.840886	0.115801	0.688774	0.35958	0.504948	0.474158	0.603167	0.230778	0.904054	0.015893	0.862603	0.238793	-0.2347	0.0412	-1.3658	-0.2256	0.1782	0.1782	-0.2018	-0.1901	0.1706	0.1825	-0.2347	-0.1891
TCGA-FV-A2QQ-01A	5.40352	7.46724	14.9696	3.19224	8.55729	5.40352	10.9665	13.4697	1.1714	5.67508	6.07413	14.9237	0.908717	0.188481	0.647673	0.548587	0.469261	0.717383	0.584172	0.452951	0.894199	0.358035	0.613428	0.305188	-0.1423	0.0259	-0.493	-0.125	-0.0698	-0.0698	-0.3329	-0.3329	0.0344	-0.1113	-0.1423	0.0073
TCGA-DD-A4NO-01A	4.47829	7.13231	16.6187	2.01486	8.96867	3.78384	10.3459	12.7223	2.39449	6.4084	1.77951	14.3423	0.833901	0.127991	0.667042	0.61695	0.53312	0.593075	0.617063	0.414152	0.956283	0.251773	0.812437	0.363412	0.0967	0.0825	-0.2846	-0.29	-0.2763	-0.2763	-0.2846	-0.2856	-0.2784	0.2488	0.0967	-0.2724
TCGA-O8-A75V-01A	6.21584	7.86731	13.8745	0.674641	8.37449	4.36971	10.1107	13.1002	2.67027	6.68573	4.19289	14.6648	0.895842	0.216572	0.569332	0.504225	0.447716	0.659147	0.505845	0.409334	0.836733	0.0230853	0.81839	0.321263	-0.0952	-0.0936	-0.0953	-0.1099	-0.4954	-0.4954	-0.077	-0.077	-0.0889	-0.4638	-0.0952	-0.0811
TCGA-EP-A3RK-01A	4.34782	7.7755	14.3687	0	7.25786	5.5585	10.3612	14.1999	1.09694	7.15784	2.31797	14.2891	0.826369	0.321611	0.534859	0.466042	0.474657	0.685865	0.638286	0.657213	0.830925	0.416441	0.928896	0.387154	-0.0009	0.0421	-0.2639	0.0295	0.0414	0.0414	-0.2973	-0.2949	0.0322	0.0323	-0.0009	0.0363
TCGA-ZP-A9CV-01A	3.61803	6.93727	14.0619	4.16328	11.3183	5.09626	11.7938	12.8577	1.52592	5.42559	6.04795	14.0883	0.90397	0.33966	0.173941	0.609436	0.467101	0.689101	0.674049	0.408614	0.906687	0.507081	0.674251	0.273168	-0.0236	-0.0254	-0.0304	-0.0361	-0.01	-0.01	-0.0304	-0.0304	-0.0254	-0.0077	-0.0236	-0.0195
TCGA-EP-A3JL-01A	4.99639	6.81524	14.8202	1.32671	9.52857	6.6189	11.7335	13.328	2.96112	5.84702	4.07357	14.3268	0.862739	0.26731	0.0248582	0.316186	0.533308	0.684535	0.628895	0.401361	0.908196	0.364798	0.823036	0.34462	-0.1522	-0.1378	-0.1442	-0.1597	-0.0409	-0.0409	-0.1442	-0.1442	0.0663	-0.1251	-0.1522	0.0647
TCGA-DD-AAVP-01A	2.6912	6.69516	15.7293	0	6.69516	3.7014	9.93219	12.8883	0	5.1673	6.00717	13.9145	0.889117	0.185181	0.0267061	0.446322	0.609889	0.741899	0.608708	0.24147	0.871279	0.0191536	0.680932	0.333797	-0.7614	0.0452	0.0534	0.0456	0.0661	0.0661	0.0534	0.0541	-0.7532	0.0543	-0.7614	-0.7471
TCGA-G3-AAV3-01A	6.11476	8.77643	14.8697	1.19453	7.17034	4.87531	9.48812	14.9876	1.19453	5.16164	8.35896	14.5799	0.863944	0.272761	0.348458	0.532919	0.484191	0.719195	0.698174	0.3435	0.820324	0.278608	0.745678	0.273256	-0.0095	-0.0064	-0.3316	-0.006	-0.004	-0.004	-0.0063	-0.0063	-0.0001	0.0244	-0.0095	-0.0019
TCGA-DD-AADM-01A	5.67267	9.04654	15.3183	2.48959	7.8568	4.67918	11.7786	14.0583	0	5.48716	7.35848	14.548	0.906545	0.227115	0.741675	0.557073	0.568402	0.745869	0.746208	0.239561	0.87427	0.296587	0.723967	0.209417	-0.0498	-0.0698	-0.0405	-0.0761	-0.2435	-0.2435	-0.0422	-0.0422	-0.3699	-0.001	-0.0498	-0.0328
TCGA-2Y-A9HB-01A	5.99313	8.31857	16.4146	1.1337	6.82344	3.13133	11.8587	12.6178	1.1337	4.73744	8.29133	14.7808	0.921538	0.150491	0.687966	0.574456	0.505579	0.577843	0.762517	0.341217	0.900182	0.601876	0.863492	0.259748	-0.037	-0.0398	-0.0423	-0.0422	-0.0269	-0.0269	-0.0423	-0.0423	-0.652	-0.0311	-0.037	-0.0295
TCGA-G3-AAV2-01A	6.35624	9.09731	16.3107	0	6.4952	2.75166	10.1035	11.5686	0	4.5024	8.19398	14.7503	0.524207	0.195727	0.791802	0.7404	0.625183	0.612199	0.780885	0.311102	0.941181	0.147872	0.655556	0.237581	-0.8014	-0.0174	-0.0199	-0.0227	-0.0134	-0.0134	-0.0199	-0.0199	-0.0067	-0.0054	-0.8201	-0.0127
TCGA-DD-A3A7-01A	5.06924	9.52583	14.55	0	6.70251	3.91792	10.4428	11.8832	1.66521	5.4378	7.18396	13.8797	0.897592	0.424044	0.87536	0.740554	0.68502	0.806226	0.803463	0.229702	0.90594	0.0133354	0.842029	0.223639	-0.1834	0.4858	0.2426	-0.2104	-0.1453	-0.1453	-0.1558	-0.1558	-0.8877	0.5423	-0.1834	-0.1573
TCGA-DD-AACP-01A	1.24592	7.61314	14.2509	1.6124	8.07607	4.28677	11.7103	11.4075	1.24592	6.19015	2.69755	14.0394	0.728637	0.227451	0.0336269	0.299053	0.486917	0.354352	0.812265	0.768066	0.559538	0.394521	0.797668	0.250088	-0.3824	0.1251	0	-0.3704	-0.4103	-0.4103	0.0081	0.0081	0.0873	0.0852	-0.3824	-0.388
TCGA-CC-A8HU-01A	3.41931	8.80104	14.8214	0	9.63122	5.53165	11.5293	11.8082	2.40879	8.6428	3.18299	13.0977	0.913159	0.144296	0.0352182	0.0986792	0.393208	0.52421	0.682062	0.607199	0.7545	0.0213882	0.42375	0.185576	-0.8627	-0.0543	-0.8436	-0.8463	-0.8223	-0.8223	-0.0241	-0.0162	0.4155	-0.0207	-0.8627	0.0209
TCGA-DD-A11A-01A	4.38135	8.11754	16.4291	0	10.8981	6.87572	11.8081	11.285	2.37214	7.74518	6.33782	13.86	0.89085	0.170119	0.840139	0.732591	0.11402	0.250419	0.73843	0.601588	0.898391	0.0124597	0.600479	0.212596	-0.233	0.1672	-0.1923	-0.6599	-0.0833	-0.0833	-0.1457	-0.6042	-0.1179	0.5402	-0.6951	-0.6485
TCGA-FV-A4ZQ-01A	3.86562	9.06254	13.3043	1.62705	11.7076	8.34555	11.5459	12.4556	0.606158	7.29587	3.05497	15.0397	0.865109	0.212889	0.684833	0.374112	0.155972	0.436295	0.741127	0.565128	0.787069	0.0139427	0.606292	0.223047	-0.1421	-0.1203	-0.1371	-0.131	-0.1388	-0.1388	-0.1371	-0.1371	-0.1291	-0.1197	-0.1421	-0.1321
TCGA-K7-A5RG-01A	3.37104	9.50781	14.8442	0.737773	11.1011	5.23742	11.7249	13.8502	2.32351	7.09298	7.50184	14.6796	0.863759	0.278305	0.407167	0.434879	0.200741	0.54297	0.653709	0.558856	0.712353	0.203705	0.805311	0.35971	-0.1726	0.0577	0.0331	-0.1014	0.072	0.072	0.0331	0.0331	0.0668	0.0041	-0.1726	0.0722
TCGA-CC-A9FS-01A	3.66112	7.59902	16.5463	1.84358	7.56491	5.14177	12.723	13.3606	1.55665	7.00571	7.37546	15.0325	0.920344	0.20522	0.209809	0.569416	0.459712	0.666793	0.770502	0.593566	0.906516	0.015867	0.865368	0.150276	0.0978	0.0943	-0.6217	-0.6284	-0.6237	-0.6237	0.1078	0.1078	0.0985	0.1044	0.0978	0.107
TCGA-DD-AADP-01A	3.18715	7.39719	16.5718	1.59789	9.4266	6.23504	11.5303	11.2655	5.09204	6.78738	4.21472	15.1773	0.869172	0.248375	0.648903	0.566963	0.458913	0.612108	0.773173	0.636947	0.819876	0.019358	0.865372	0.180057	-0.603	0.0948	-0.5941	-0.5921	-0.6138	-0.6138	0.1136	0.1136	0.1085	0.1023	-0.603	0.1213
TCGA-DD-AACW-01A	3.6374	2.87929	16.312	0.709996	11.262	4.91869	12.3315	11.0879	1.53973	7.05102	4.68906	14.9563	0.748087	0.148272	0.133628	0.231608	0.313484	0.455364	0.742357	0.629275	0.926397	0.0181712	0.83769	0.133379	0.0926	0.0921	-4.1158	-0.7921	-0.8171	-0.8171	0.1115	0.1115	0.0946	0.0874	0.0926	0.1141
TCGA-EP-A2KB-01A	2.27796	2.41443	15.2251	0.566766	11.6982	8.5615	10.8921	12.0048	1.54839	6.31181	3.27235	14.3396	0.899625	0.105734	0.101067	0.77639	0.35662	0.526372	0.806995	0.804651	0.955006	0.375713	0.949746	0.250358	-0.0088	-0.009	0	-0.4866	-0.489	-0.489	0.2353	0.2353	0.0495	0.2011	-0.0088	-0.0109
TCGA-DD-AACF-01A	2.07711	9.47027	16.7242	1.19396	12.2437	8.27949	7.863	11.4821	1.55174	5.35483	2.62089	15.7914	0.881539	0.175604	0.0309145	0.818372	0.137024	0.609483	0.783383	0.683728	0.933635	0.73743	0.904331	0.140468	-0.0535	-0.0497	-0.0426	-0.5164	-0.9076	-0.9076	-0.0426	-0.0426	-0.0496	-0.047	-0.0535	0.4654
TCGA-G3-A5SI-01A	0.869714	8.57263	17.1701	0	11.0321	8.89693	9.32864	12.7152	1.79987	2.10742	0.869714	14.7904	0.919081	0.170459	0.0325506	0.58016	0.109375	0.379419	0.864317	0.844866	0.926439	0.929929	0.90769	0.124904	-0.9148	-0.3595	-0.0202	-0.8937	-0.9474	-0.9474	-0.0202	-0.0202	0.0473	0.067	-0.9148	0.0591
TCGA-BC-A10Z-01A	4.49621	9.34377	15.053	0	10.4431	5.82389	13.7945	11.5976	2.90119	3.84521	10.1692	14.4753	0.799819	0.0333775	0.0212957	0.09594	0.045476	0.346102	0.462995	0.210045	0.770855	0.96928	0.0647254	0.0561125	0.0144	0.591	0.027	0.023	-0.0496	-0.0496	0.0327	0.0218	-0.0021	0.5315	0.0144	0.0328
TCGA-UB-A7MC-01A	3.57773	8.86967	17.4328	0	16.5282	15.804	12.6963	14.0617	0.856308	4.03537	8.60875	14.0579	0.750593	0.0872829	0.944794	0.176278	0.0596824	0.142473	0.397599	0.0927655	0.751617	0.919878	0.0859962	0.109163	-0.4495	0.0735	0.0951	-1.2658	0.065	0.065	0.0951	0.0962	0.0801	0.4374	-0.4512	-0.4116
TCGA-UB-A7MD-01A	7.16188	9.25425	14.9517	1.9555	13.0617	8.11849	11.7998	15.3032	0.655993	5.69103	8.98597	14.4522	0.709822	0.194492	0.723372	0.360486	0.168271	0.42101	0.525878	0.353729	0.936453	0.562389	0.415238	0.295836	-0.0317	-0.0183	-0.0088	-0.0243	0.0189	0.0189	-0.0088	-0.006	-0.0246	0.0172	-0.0317	0.0133
TCGA-DD-A3A1-01A	7.29545	9.10581	13.9517	0.790272	10.5259	4.46939	11.8811	14.0911	0.790272	4.84383	6.25035	15.1665	0.600864	0.14985	0.793997	0.359581	0.0698557	0.480502	0.712047	0.215139	0.929715	0.656586	0.745356	0.220671	-0.0317	-0.0288	-0.0144	-0.0277	-0.0058	-0.0058	-0.0144	-0.0144	-0.6441	0.0148	-0.0232	-0.0162
TCGA-DD-A73A-01A	8.94544	8.19444	16.2409	0	10.7013	5.66678	12.237	14.2417	2.80952	4.59593	7.85781	15.284	0.364849	0.178322	0.742612	0.565506	0.185023	0.49615	0.635851	0.290631	0.902188	0.599986	0.378752	0.250128	-0.0148	-0.023	-0.0074	-0.0265	-0.0328	-0.0328	-0.0074	-0.0074	-0.0138	0.0242	-0.0148	-0.0099
TCGA-MI-A75G-01A	7.28085	8.63436	15.9826	0	14.3126	6.7465	11.9942	12.7881	1.12994	2.7955	10.9417	15.5205	0.44664	0.120087	0.822333	0.671465	0.121623	0.450946	0.663554	0.264641	0.940679	0.716549	0.278923	0.190219	0.0317	-0.024	-0.2097	-0.122	-0.2268	-0.2268	-0.2097	-0.2097	-0.191	-0.9358	0.0317	-0.301
TCGA-4R-AA8I-01A	6.76593	7.325	17.4872	0.754289	12.5751	9.03628	11.4436	12.2908	6.40584	4.72313	8.66368	14.7142	0.879449	0.0870941	0.871673	0.451738	0.103024	0.579204	0.764254	0.382587	0.898798	0.765293	0.481464	0.198656	0.063	0.1064	0.0647	0.0908	0.0427	0.0427	0.0647	0.0647	0.0746	0.0973	0.063	0.0882
TCGA-DD-A11D-01A	6.93324	7.44161	15.6146	1.08563	11.524	6.48646	11.3679	12.3902	2.12664	3.7383	10.4367	15.6137	0.695849	0.0656972	0.749052	0.308365	0.144035	0.472848	0.683294	0.354516	0.872809	0.654048	0.256084	0.218754	-0.0699	-0.0742	-0.0687	-0.0848	-0.0466	-0.0466	-0.0687	-0.0534	-0.0556	-0.0447	-0.0699	-0.0637
TCGA-DD-AADV-01A	6.80146	7.95028	16.8133	5.29639	11.9859	7.1365	11.6719	12.4171	3.81314	5.09068	9.97364	14.6626	0.668822	0.311371	0.788974	0.179448	0.255679	0.59263	0.722215	0.31738	0.84599	0.714175	0.216204	0.131564	0.0586	0.1415	-0.6746	-0.6331	0.0713	0.0713	-0.4263	-0.471	0.1384	-0.4094	0.0586	0.2029
TCGA-RC-A7SB-01A	7.20769	7.82986	16.4719	0	11.299	7.38884	9.70178	11.3168	1.76426	4.53435	9.01057	15.3776	0.421272	0.169024	0.751916	0.182748	0.145578	0.363401	0.697721	0.508582	0.945953	0.655576	0.51224	0.222968	-0.364	0.1181	-0.6081	-0.6032	-0.6015	-0.6015	-0.6081	-0.6086	0.1202	0.1015	-0.364	0.137
TCGA-DD-AACE-01A	7.31349	6.86393	14.8218	1.39944	9.90943	3.73173	9.32521	10.6077	0.863146	4.36849	8.63146	14.1199	0.656073	0.189416	0.831847	0.185557	0.172775	0.276578	0.710662	0.543823	0.920302	0.510357	0.246379	0.278017	0.1067	-0.3134	-0.3438	-0.3405	0.1063	0.1063	-0.3438	-0.3428	-0.3403	0.2941	0.1067	-0.3746
TCGA-BC-A3KF-01A	5.63168	7.47003	15.0106	0.834711	10.0562	5.54959	12.1666	12.6405	3.26589	3.62777	6.21454	14.3808	0.818057	0.165226	0.7495	0.138411	0.178118	0.314594	0.738577	0.85485	0.913353	0.650549	0.371867	0.301	-0.5745	-0.5217	-0.5398	-0.5059	0.0474	0.0474	0.0748	0.0748	0.0671	0.0489	-0.5745	-0.5595
TCGA-G3-A25U-01A	6.13041	9.54567	17.3482	0.65581	13.6526	10.9684	10.0123	14.3768	4.19091	5.51997	8.93195	15.0419	0.440956	0.0743086	0.0157368	0.403529	0.128553	0.230469	0.857954	0.467447	0.941706	0.0167777	0.136215	0.235118	-0.8038	0.0559	0.5482	0.0512	-0.7865	-0.7865	0.5482	0.56	0.0552	0.0452	-0.8226	0.0685
TCGA-DD-AAE2-01A	8.8352	8.95689	13.1044	2.26373	13.0246	10.4198	11.0361	13.2257	4.63808	6.26764	10.1166	13.6918	0.381189	0.13674	0.023265	0.151761	0.0990636	0.271189	0.723916	0.353217	0.889429	0.0296487	0.436979	0.278862	-0.63	0.264	0.1192	0.1332	0.0853	0.0853	0.0982	0.0994	0.0874	0.0588	-0.5634	-0.6196
TCGA-DD-AACK-01A	8.16461	9.68569	13.2154	0	12.4492	8.61178	12.4224	15.1158	4.86655	4.61078	6.90066	14.7183	0.398599	0.206571	0.405691	0.143325	0.0986346	0.280784	0.586994	0.22742	0.713983	0.647249	0.254381	0.207163	-0.0083	-0.0077	-0.0096	-0.0118	-0.0022	-0.0022	-0.0071	-0.0071	-0.0128	0.0002	-0.0083	0.0095
TCGA-2Y-A9GZ-01A	9.13466	8.91765	16.7452	0.750692	12.5663	8.74937	11.8196	12.6193	9.06834	4.37818	10.9865	15.0451	0.157241	0.218097	0.0407864	0.29228	0.0521356	0.1574	0.726137	0.240292	0.873101	0.836044	0.10842	0.165278	0.2456	-0.1246	-0.1438	-0.1187	-0.1197	-0.1197	-0.1567	-0.1567	-0.1241	-0.1923	0.2456	-0.103
TCGA-DD-A115-01A	9.01311	9.81739	16.9546	3.14356	11.1227	7.37817	12.3556	13.0003	3.37912	4.70478	10.9	15.3277	0.261106	0.0880964	0.021117	0.292402	0.210539	0.396884	0.730577	0.282889	0.945818	0.628947	0.194383	0.224635	0.3594	-0.1452	-0.1761	0.1292	0.0516	0.0516	0.074	0.3794	0.1098	0.0352	0.3271	0.1136
TCGA-BD-A2L6-01A	8.46785	9.8284	10.916	1.33948	13.8621	11.5187	10.6192	13.8387	2.60928	3.5502	10.1655	15.4971	0.284343	0.442548	0.0228378	0.637174	0.113472	0.266866	0.753536	0.264479	0.868021	0.706907	0.159505	0.229609	-0.0225	-0.0241	-0.0192	-0.0239	-0.0075	-0.0075	-0.0181	0.426	-0.7545	0.015	-0.0216	-0.0325
TCGA-G3-A6UC-01A	9.98054	7.91176	15.2874	0.68724	10.9161	2.55621	6.36032	12.5429	2.01828	3.91022	10.2701	14.3666	0.151794	0.0800167	0.0299456	0.433137	0.305796	0.218138	0.785614	0.230066	0.960279	0.837961	0.0846499	0.142234	-0.0322	-0.0269	-0.039	-0.0068	-0.0627	-0.0627	-0.039	-0.0555	-0.0355	-0.0711	-0.0322	-0.016
TCGA-BC-A5W4-01A	8.22619	8.66086	10.1253	0	12.8938	7.63162	11.261	12.2403	0	1.80203	2.93212	14.9315	0.197499	0.845133	0.941289	0.460803	0.056221	0.717684	0.819601	0.724948	0.924697	0.886138	0.916353	0.184559	0.2072	0.1761	-0.1583	-0.7452	0.2172	0.2172	0.2024	-0.2102	-0.7588	-0.2065	0.2072	0.2298
TCGA-FV-A2QR-01A	7.98306	7.20515	11.2268	0.67428	6.13153	1.99237	11.0576	10.6277	1.47887	4.19198	4.40981	14.7775	0.30549	0.529481	0.678961	0.576442	0.592942	0.24258	0.71655	0.914151	0.91001	0.306785	0.92419	0.298743	0.0255	0.0419	0.0324	0.0521	0.0159	0.0159	0.0353	0.0125	0.0294	-0.0137	0.0255	0.0386
TCGA-G3-A7M6-01A	9.47942	8.80353	13.2326	3.85893	10.4244	5.33401	10.1429	9.86597	3.77766	4.80833	5.58153	12.1449	0.454319	0.271453	0.753007	0.346661	0.263533	0.561427	0.628077	0.781118	0.631943	0.694981	0.895062	0.527425	0.3208	-0.0172	-0.0564	-0.0257	-0.0469	-0.0469	-0.0564	-0.0564	0.3352	0.3374	0.3208	0.002
TCGA-DD-A1EJ-01A	1.39292	6.68821	10.359	0	4.82371	2.47332	12.1701	10.7366	0.722903	5.18785	2.77697	15.0787	0.284467	0.588005	0.0195762	0.450699	0.664478	0.79435	0.653468	0.6296	0.875321	0.72825	0.624216	0.224238	-0.0781	0.1152	-0.0739	-0.0779	-0.4641	-0.4641	-0.0739	-0.0739	-0.4701	0.2108	-0.0781	-0.0865
TCGA-CC-A9FW-01A	1.51617	7.89879	14.1897	6.23674	5.70484	0.550999	11.5841	8.98454	1.92239	3.80965	2.08936	14.9662	0.870395	0.253119	0.560171	0.363795	0.56138	0.738164	0.646234	0.768811	0.857049	0.515557	0.84669	0.172559	0.0221	0.033	-0.3679	-0.3449	-0.3837	-0.3837	-0.3679	-0.3679	0.3007	0.2656	0.0221	0.1207
TCGA-DD-AACS-01A	5.60236	7.07187	15.2019	0	4.09733	0.82171	11.8075	11.2978	2.02496	3.1168	1.72351	14.6954	0.933137	0.115702	0.0298535	0.266828	0.810444	0.496467	0.808438	0.950886	0.955447	0.92709	0.896478	0.140358	0.0753	0.0742	-0.7973	-0.7794	-0.8311	-0.8311	0.0821	0.0821	0.0653	0.4998	0.0753	0.1062
TCGA-CC-A9FU-01A	1.94815	9.35998	13.2802	0	9.90352	3.79335	12.3111	10.4057	1.53899	3.39637	1.75805	14.2292	0.530019	0.156995	0.804839	0.173724	0.496773	0.319714	0.75725	0.843648	0.692348	0.777129	0.88743	0.320574	-0.1258	0.2156	-0.6217	-0.6109	-0.2537	-0.2537	-0.6226	-0.0855	-0.1416	-0.1502	-0.1258	-0.0136
TCGA-DD-AADD-01A	1.11063	9.13781	15.7593	0.659651	11.1628	4.96092	10.7879	11.0944	3.09359	3.8985	2.63631	16.0802	0.378651	0.161253	0.904795	0.101049	0.243772	0.304422	0.764277	0.69314	0.706135	0.850762	0.644084	0.0866255	-0.266	-0.024	-0.0026	-0.2626	0.027	0.027	-0.0026	-0.0026	-0.0696	0.0898	-0.266	0.1721
TCGA-CC-5264-01A	0.73292	9.97862	10.6782	1.57826	12.2258	8.65648	10.7179	13.0609	8.36645	4.13346	1.57826	12.2709	0.6204	0.136799	0.896692	0.42834	0.0643794	0.221524	0.798412	0.657086	0.592205	0.820539	0.68441	0.328352	-0.5016	-0.4676	0.3179	-0.4942	0.3016	0.3016	0.3179	0.3179	0.2895	0.2022	-0.5016	-0.0501
TCGA-DD-AADR-01A	3.69323	8.97235	15.5198	0	12.9239	8.61896	10.4962	14.1229	1.43563	4.82174	8.29404	15.0942	0.884041	0.269748	0.795392	0.299405	0.209505	0.541358	0.754231	0.330723	0.899024	0.521609	0.807757	0.210383	0.0356	0.0255	-0.0319	-0.3837	-0.1827	-0.1827	-0.0319	-0.0319	0.1388	0.2045	0.0356	0.1386
TCGA-DD-AACG-01A	3.28991	9.44824	13.5568	0	14.4016	10.2567	11.244	13.0222	0	4.05396	2.77688	14.8631	0.753764	0.233519	0.795204	0.138061	0.105293	0.521404	0.68308	0.423037	0.857303	0.766381	0.869408	0.194927	0.0547	0.103	-0.6569	-0.6781	-0.6728	-0.6728	0.1455	0.1314	-0.2061	0.1231	0.0547	0.1526
TCGA-BW-A5NQ-01A	1.29319	8.30064	14.5439	0	12.9871	11.2621	11.1899	13.7498	0.569102	5.95253	0.97607	13.9655	0.735808	0.24886	0.697303	0.457271	0.177707	0.434323	0.712897	0.418609	0.767313	0.57148	0.890012	0.325992	0.2725	-0.197	-0.1609	-0.2218	-0.1748	-0.1748	-0.1609	-0.1413	0.0011	0.1828	0.2725	-0.1962
TCGA-XR-A8TF-01A	1.23125	6.91016	17.2249	0	13.1446	10.4038	12.7128	11.1692	0	3.71473	6.74778	15.2674	0.607244	0.262494	0.731078	0.744235	0.0666141	0.334332	0.843365	0.189294	0.874187	0.795232	0.770678	0.105189	-0.073	0.0017	-1.3225	-0.4816	-0.5453	-0.5453	-0.0086	-0.0235	0.3599	0.0352	-0.073	0.0118
TCGA-DD-A1EA-01A	4.79363	8.50745	16.3903	3.4155	9.02173	1.94265	9.70743	12.993	1.09606	5.41022	5.95104	15.1229	0.89627	0.117562	0.823297	0.197126	0.400702	0.284501	0.472436	0.234242	0.873567	0.672834	0.439754	0.153212	-0.0608	-0.0613	-0.0596	-0.0654	-0.0507	-0.0507	-0.0596	-0.0574	-0.0611	0.3636	-0.0608	-0.0514
TCGA-CC-A7IK-01A	1.80323	8.11579	15.6725	0	11.4493	4.60919	10.8271	14.8534	1.31846	4.38683	7.56413	14.3413	0.749756	0.147417	0.868746	0.091026	0.187903	0.613943	0.505601	0.102528	0.901193	0.800263	0.202898	0.167947	-0.4385	0.3634	-0.7649	-0.7589	0.2706	0.2706	0.2598	0.2598	-0.7687	0.2469	-0.4385	-0.4013
TCGA-DD-AAE9-01A	1.70735	8.16794	14.5342	0	7.09739	2.46762	10.9694	13.0753	1.70735	4.2574	7.31827	15.0991	0.90495	0.231232	0.777109	0.115338	0.637614	0.640948	0.660832	0.279808	0.917397	0.427643	0.351479	0.220734	-0.1378	-0.1218	-0.1361	-0.1292	-0.1388	-0.1388	-0.1361	-0.1361	-0.1355	-0.1357	-0.1378	-0.1413
TCGA-DD-A39V-01A	3.82638	8.51741	11.4839	2.2532	7.93627	5.86919	8.82063	14.5197	0	5.08595	4.61742	14.0001	0.888243	0.207444	0.741033	0.396673	0.536594	0.493026	0.653062	0.286855	0.906566	0.564017	0.898283	0.238468	-0.1126	-0.1077	-0.1099	-0.1168	-0.092	-0.092	-0.1022	-0.1022	-0.107	-0.0887	-0.1126	-0.0977
TCGA-DD-A39Y-01A	3.84548	9.20225	5.31424	0	8.02746	3.24349	11.927	13.872	1.22497	3.80003	3.43407	14.6382	0.772346	0.280369	0.706167	0.418792	0.486758	0.481696	0.517321	0.308718	0.812012	0.515154	0.887344	0.27509	0.1368	-0.2155	-0.1995	-0.2475	-0.1715	-0.1715	-0.1995	-0.1995	-0.7576	-0.1599	0.1368	-0.2055
TCGA-KR-A7K7-01A	1.62181	7.91471	12.7409	0	9.32237	5.64872	11.1081	13.1624	4.24835	5.09765	2.15788	15.5746	0.869675	0.167855	0.565564	0.415801	0.527072	0.660597	0.702599	0.4442	0.482422	0.502004	0.926237	0.258355	-0.2651	0.1068	0	-0.2597	-0.2382	-0.2382	0.1317	0.1317	0.1181	0.1345	-0.2651	-0.2464
TCGA-RG-A7D4-01A	2.22876	8.72141	14.0735	0	6.714	4.82202	10.1318	12.1644	3.75883	5.40251	2.93304	14.4117	0.800762	0.162931	0.631078	0.21845	0.432058	0.622618	0.61657	0.525439	0.452589	0.465727	0.806934	0.225786	-0.2842	0.0069	-0.1063	-0.1905	-0.3326	-0.3326	-0.1063	-0.1063	0.1033	0.3168	-0.2842	-0.1742
TCGA-ED-A7PZ-01A	3.2938	8.92788	16.6598	1.07101	8.35008	2.1272	10.2213	10.7665	1.4067	4.03669	2.57383	14.4497	0.78721	0.129699	0.931674	0.440933	0.390672	0.353369	0.503666	0.338017	0.426944	0.878879	0.590993	0.123167	-0.24	-0.1147	-0.6483	-0.6746	0.09	0.09	-0.6653	-0.6653	0.3666	0.2952	-0.24	0.1198
TCGA-G3-A25S-01A	3.80227	7.63512	15.3481	1.12254	6.28754	5.65673	10.2169	10.9878	2.35634	4.43319	6.3617	14.4242	0.620927	0.0608605	0.850605	0.145102	0.410642	0.2725	0.694953	0.294567	0.619524	0.813975	0.581993	0.170325	-0.4589	0.2165	-0.5628	-0.5046	-0.1197	-0.1197	-0.5628	-0.5628	-0.1824	0.0565	-0.5244	-0.1094
TCGA-BC-A10U-01A	4.48385	6.99315	13.4732	0	5.74172	2.37356	10.5342	10.9914	8.87182	3.98822	4.75608	14.7959	0.843638	0.178058	0.829626	0.725499	0.754681	0.236202	0.338572	0.797996	0.403899	0.658124	0.639501	0.227824	0.0345	-0.0166	-0.7582	-0.0189	0.0038	0.0038	-0.7553	-0.7513	-0.0238	-0.0038	0.0345	0.0188
TCGA-CC-A5UE-01A	6.74021	8.98164	5.71763	0	10.6047	5.15352	8.47564	12.4405	1.87224	7.71895	2.98525	15.163	0.874076	0.616186	0.759357	0.125523	0.0984532	0.461007	0.713971	0.241731	0.912704	0.0177576	0.884999	0.140402	0.0591	0.1391	-0.6543	-0.32	-0.6416	-0.6416	-0.3227	-0.3361	-0.7796	0.2459	0.0591	0.1059
TCGA-RC-A7SK-01A	4.90093	7.98143	8.71108	0.702835	10.2416	4.00593	9.20261	12.1494	2.73329	5.95167	8.15668	14.6167	0.899815	0.53898	0.814747	0.181549	0.389044	0.642378	0.758823	0.317341	0.926244	0.016453	0.312002	0.254373	0.1204	-0.1869	-0.5647	-0.5554	0.1295	0.1295	-0.5647	-0.5808	-0.2119	0.1111	0.1204	-0.1584
TCGA-RC-A6M4-01A	6.95315	7.79666	9.57849	0	12.1427	6.07359	12.0341	13.2106	2.41975	6.60379	7.95049	15.4253	0.902341	0.710405	0.938932	0.607721	0.0690256	0.82757	0.650741	0.410808	0.911993	0.382956	0.434209	0.104695	-0.2128	0.1142	-0.2037	0.1316	0.1286	0.1286	0.1297	0.1193	-0.2054	0.1156	-0.2128	-0.2013
TCGA-DD-AAE6-01A	4.57806	9.07611	16.2998	0	8.5396	2.96418	10.7718	10.9721	0	6.58876	4.09437	15.3936	0.879158	0.116783	0.942093	0.787015	0.687203	0.383249	0.787268	0.533375	0.881201	0.0286821	0.518699	0.0967106	-1.0293	0.3434	-0.9843	-0.9854	-0.4174	-0.4174	0.0186	0.0186	0.0193	-0.0199	-1.0293	0.0283
TCGA-2Y-A9H1-01A	6.33614	9.87296	13.0522	1.10862	11.275	3.77825	12.2898	12.4927	1.72805	6.43586	8.57974	15.2833	0.823077	0.14857	0.723396	0.639426	0.270283	0.633995	0.615512	0.383553	0.888249	0.260396	0.633402	0.248846	-0.089	-0.0955	-0.0876	-0.1146	-0.0523	-0.0523	-0.0876	-0.0648	-0.0938	-0.0383	-0.089	-0.0853
TCGA-MI-A75H-01A	5.35094	9.32972	15.2187	2.04355	9.36772	4.51462	11.2736	13.9602	1.74067	5.20592	8.42173	15.1496	0.933274	0.157256	0.705709	0.433069	0.482338	0.766698	0.643871	0.3036	0.924079	0.320325	0.593265	0.277457	-0.0283	-0.0245	-0.0257	-0.0194	-0.0246	-0.0246	-0.0257	-0.0257	-0.0274	-0.0165	-0.0283	-0.0205
TCGA-EP-A2KC-01A	5.89121	7.98075	13.7036	2.24711	8.81424	4.8764	10.4891	13.1501	3.41088	6.4724	6.18457	15.2128	0.760627	0.137566	0.779268	0.535878	0.562846	0.696054	0.689909	0.589834	0.868982	0.143102	0.471202	0.26142	-0.1568	-0.056	-0.1499	-0.2144	-0.0609	-0.0609	-0.1499	-0.1499	-0.2874	0.4541	-0.1568	-0.1194
TCGA-DD-AAEE-01A	3.09219	6.82504	16.453	1.05339	12.0703	4.82899	9.97128	13.6019	1.88303	5.64187	8.01736	15.8007	0.918326	0.124785	0.773834	0.770163	0.426031	0.733326	0.732149	0.184786	0.868421	0.0179649	0.5484	0.174057	0.0621	0.148	-0.7344	0.4194	0.0806	0.0806	0.0859	0.0859	-0.7122	0.5554	0.0621	0.081
TCGA-EP-A26S-01A	7.81195	7.33359	15.4835	0.911346	9.86073	3.00829	12.9586	11.9658	1.21481	5.97943	8.88328	15.4302	0.51233	0.0896831	0.808236	0.574564	0.184623	0.849175	0.67451	0.928069	0.937565	0.0337802	0.435267	0.16611	-0.0167	-0.0243	-0.0182	-0.0251	-0.0115	-0.0115	-0.0182	-0.0182	-0.0233	-0.0167	-0.0167	-0.0112
TCGA-DD-AACU-01A	7.03627	7.36864	12.9006	2.15646	8.53763	2.98484	9.22011	12.4859	3.08624	6.84701	5.10557	15.4602	0.726053	0.255006	0.700948	0.396175	0.191954	0.691396	0.704517	0.540475	0.862052	0.303653	0.609336	0.177604	0.2098	-0.3839	-0.4978	-0.4968	-0.5047	-0.5047	-0.4978	-0.4978	-0.0016	0.2363	0.2098	0.2494
TCGA-DD-AADL-01A	7.1818	8.03259	15.5933	0	10.4062	6.99388	11.0961	10.7754	5.11261	7.89795	8.44561	15.1007	0.753599	0.232906	0.82919	0.45874	0.160753	0.641065	0.804976	0.546084	0.908799	0.0165297	0.285772	0.22235	0.1237	-0.0954	-0.1024	-0.6205	-0.3343	-0.3343	-0.1749	-0.1749	0.1229	0.1111	0.1237	0.1238
TCGA-G3-A25Z-01A	6.81705	8.69163	16.6947	2.41116	13.876	9.37967	9.88784	12.3485	1.88729	6.64872	8.24218	14.9897	0.706165	0.068162	0.706708	0.586339	0.105076	0.412915	0.687784	0.686506	0.921497	0.0126388	0.6744	0.291667	-0.0099	0.2882	-0.0091	-0.6573	-0.0085	-0.0085	-0.0091	-0.0241	-0.6749	0.3936	-0.0099	-0.0425
TCGA-DD-AACA-01A	2.29875	3.34302	15.2123	1.20589	9.91627	7.32183	10.7077	12.5674	1.8534	6.93184	6.22978	15.3768	0.457514	0.157368	0.139963	0.724052	0.31015	0.369832	0.771515	0.52938	0.888843	0.0140587	0.399647	0.14549	0.0003	-0.0204	0	-0.0303	0.0191	0.0191	0.0009	0.0326	0.0058	0.5811	0.0003	-0.0017
TCGA-DD-AADJ-01A	1.05624	3.26837	15.7321	0	7.73912	4.91386	12.4988	13.2869	1.65942	6.1748	5.50008	14.6422	0.923033	0.25222	0.107303	0.410019	0.58602	0.820986	0.757808	0.729704	0.890639	0.0209789	0.87364	0.298189	0.0682	0.0423	0	0.0336	-0.7277	-0.7277	0.3582	0.3572	0.0766	0.0815	0.0682	-0.7598
TCGA-DD-AAE1-01A	1.96709	7.68409	15.4501	0	10.8689	4.04605	12.1878	10.9404	1.55577	6.65683	2.96153	15.4944	0.889034	0.221509	0.824505	0.434973	0.590332	0.780066	0.786723	0.780465	0.917263	0.0280665	0.86951	0.171422	0.0334	0.0212	-0.7668	-0.7671	-0.7124	-0.7124	0.0618	0.0618	0.0444	0.075	0.0334	0.0531
TCGA-CC-5263-01A	3.64574	10.1893	12.5728	2.98364	5.49652	2.27465	9.15555	12.1498	3.9623	6.86951	0.46874	12.9986	0.927222	0.285963	0.0226444	0.186601	0.598442	0.756226	0.683569	0.450122	0.812929	0.0893374	0.907094	0.488362	-0.6207	0.5518	-0.0514	0.0775	-0.6341	-0.6341	-0.0543	0.4243	0.0736	0.4853	-0.667	0.5198
TCGA-G3-A5SJ-01A	4.96383	9.70756	9.55297	3.69568	7.68763	2.05193	10.4493	12.2609	3.09624	7.10396	1.53007	14.3935	0.919741	0.420662	0.792798	0.524672	0.464341	0.760494	0.694855	0.520969	0.769122	0.331822	0.802573	0.311678	-0.6664	-0.0097	-0.0091	-0.0246	0.0047	0.0047	-0.0091	-0.0091	-0.0141	0.4546	-0.6664	0.007
TCGA-DD-A1EG-01A	3.38274	8.60781	8.36229	2.31345	7.92902	4.98973	10.8831	14.1428	1.57792	7.09277	2.31345	14.0262	0.855085	0.421661	0.632509	0.387244	0.421926	0.605908	0.612929	0.404594	0.83172	0.0187833	0.837125	0.288039	-0.023	0.0378	-0.1492	-0.305	0.0221	0.0221	-0.1492	-0.1492	-0.2072	-0.2553	-0.023	-0.0036
TCGA-RC-A7SF-01A	4.21021	8.94323	14.4507	0	8.98261	0.980245	12.1546	13.4958	3.42326	6.45246	4.8684	14.0373	0.934873	0.264319	0.754155	0.612124	0.512994	0.698452	0.717862	0.278168	0.860737	0.333103	0.858353	0.728474	-0.6963	0.007	-0.6785	-0.0061	-0.6683	-0.6683	0.0085	0.0085	0.0009	0.0043	-0.6963	-0.6531
TCGA-DD-A4NQ-01A	7.70649	8.88921	16.641	0.902884	10.6317	7.63885	11.2836	14.339	4.26792	7.28372	0	14.0706	0.709458	0.156493	0.486539	0.233487	0.132742	0.440961	0.422463	0.56226	0.949606	0.17465	0.923629	0.528895	0.0034	0.0035	0.0278	0.0049	-0.1228	-0.1228	0.0278	0.0278	0.0184	0.0215	0.0034	0.0095
TCGA-CC-A8HT-01A	6.1557	9.77529	14.5415	0.688136	7.16411	4.44509	11.9282	14.5238	0.688136	7.58277	0.688136	13.3925	0.884135	0.254627	0.458801	0.527507	0.3043	0.527944	0.499009	0.433229	0.893789	0.0151841	0.912599	0.372445	0.0182	0.0079	0.031	-0.0263	-0.3681	-0.3681	0.031	0.031	0.0208	0.0398	0.0182	0.0362
TCGA-DD-A1EL-01A	3.40003	7.61634	13.8572	0	7.08547	3.25284	10.79	14.9501	1.60777	6.88344	2.14176	14.6964	0.879224	0.161253	0.73289	0.130492	0.556292	0.409977	0.471573	0.270171	0.772637	0.018021	0.794858	0.260563	0.0322	-0.2105	-0.6039	-0.6018	0.1447	0.1447	0.1181	0.1181	-0.1362	0.1407	0.0322	-0.1606
TCGA-2Y-A9HA-01A	5.32073	8.20992	14.9346	0.907429	11.6727	8.69609	11.7717	12.2402	1.46011	7.70412	4.54406	14.4286	0.872263	0.234233	0.765223	0.151655	0.0836584	0.336172	0.525841	0.369447	0.726184	0.0181456	0.657309	0.246975	0.0233	0.0077	0.021	-0.1339	-0.6652	-0.6652	-0.6764	-0.6764	0.0297	0.0689	0.0233	0.0327
TCGA-DD-AAD6-01A	2.3501	10.1553	14.5076	0	13.5785	8.5309	12.5471	13.2441	1.24257	6.98517	6.22449	14.7055	0.931465	0.196435	0.67111	0.725466	0.115145	0.490154	0.69285	0.11157	0.788932	0.0171415	0.290029	0.228687	-0.8527	0.0875	0.0172	-0.021	0.0452	0.0452	0.4979	0.4913	0.0248	0.534	-0.8527	-0.8498
TCGA-BW-A5NO-01A	2.47703	10.2397	14.95	0	9.59202	7.57404	12.7046	10.6831	3.34127	6.1886	7.55664	14.5493	0.827794	0.133838	0.0238341	0.256118	0.31536	0.424725	0.646686	0.304479	0.748561	0.0155757	0.229869	0.131861	-0.0355	-0.0323	0.1371	-0.412	-0.4767	-0.4767	0.1149	0.115	0.2048	0.224	-0.0355	0.2777
TCGA-DD-A73F-01A	6.121	8.12913	16.2426	0	12.0028	9.53883	13.9708	11.0809	8.60633	8.17224	7.47085	14.6804	0.691529	0.120545	0.0791783	0.527902	0.244582	0.403996	0.603599	0.379986	0.651317	0.0187731	0.440596	0.238918	0.0556	0	-0.4682	0.0638	0.0324	0.0324	0.0474	0.01	-0.5027	0.0571	0.0556	0.0311
TCGA-2Y-A9H0-01A	3.19103	9.43259	16.4604	0	11.1393	9.165	12.7992	11.7697	11.6658	9.22354	1.8083	13.9416	0.792698	0.0491991	0.0637734	0.135966	0.0951078	0.246857	0.666367	0.263567	0.268168	0.0158892	0.785366	0.157173	0.0124	1.375	0.0309	-0.8342	-0.0092	-0.0092	0.0234	0.0255	0.0082	0.4747	-0.0191	0.0323
TCGA-DD-AADQ-01A	6.28289	7.52633	15.5332	0	13.1368	9.29629	8.78846	12.8695	11.326	6.32672	6.71544	14.2056	0.915191	0.217769	0.715425	0.534019	0.165604	0.512379	0.877004	0.263303	0.408852	0.0201934	0.480022	0.163125	-0.0516	-0.0437	-0.1201	-0.0726	-0.0076	-0.0076	-0.0618	-0.0618	-0.0336	-0.0058	-0.0516	-0.0352
TCGA-LG-A6GG-01A	8.35073	7.87104	9.34103	0	6.89095	3.32324	9.03057	11.7952	1.70146	3.96715	8.64868	14.8336	0.5614	0.646231	0.870585	0.276325	0.614074	0.730283	0.678663	0.211511	0.915349	0.727468	0.566228	0.183083	0.2603	0.2413	-0.1667	0.2605	-0.1222	-0.1222	-0.1667	-0.1667	-0.1525	-0.1203	0.2603	-0.16
TCGA-DD-A73E-01A	6.13095	7.22637	15.5693	0	9.55347	4.43381	10.1064	14.2406	0	3.3883	8.70444	13.1665	0.491208	0.128098	0.886007	0.451463	0.48139	0.842381	0.827103	0.176251	0.935292	0.34588	0.186205	0.22651	-0.0416	0.1745	-0.6902	0.4161	-0.031	-0.031	-0.0429	-0.0429	-0.0736	0.1986	-0.0416	-0.3415
TCGA-DD-AAC8-01A	2.31933	7.17666	12.9801	0	4.50241	0	8.0528	14.1796	2.31933	5.25016	3.16702	14.6808	0.925464	0.192718	0.835977	0.546041	0.720495	0.79243	0.744118	0.176426	0.913584	0.850738	0.781296	0.178936	0.0157	0.0192	0.0339	-0.4633	0.0383	0.0383	0.0316	0.0316	0.0223	0.368	0.0157	-0.455
TCGA-DD-AACJ-01A	2.83038	9.07641	15.1939	0	4.30801	1.52647	10.0637	12.2652	0.956354	4.16408	4.86849	14.6081	0.895628	0.235474	0.881207	0.734819	0.726364	0.812697	0.7394	0.182103	0.891888	0.796225	0.831775	0.150426	-0.1583	-0.1649	-0.1473	-0.1912	-0.1139	-0.1139	-0.1473	-0.1473	-0.1724	1.04	-0.1583	-0.1528
TCGA-5R-AA1C-01A	6.13071	9.7953	16.0021	0	5.10365	1.72347	9.73031	15.998	0	4.1912	7.57698	14.0722	0.942656	0.158947	0.8063	0.699377	0.687124	0.765459	0.784545	0.24072	0.931643	0.614385	0.63853	0.298058	-0.1139	0.3533	0.3956	-0.1125	-0.0854	-0.0854	0.3956	0.3956	-0.0964	-0.0821	-0.1139	-0.1015
TCGA-DD-AACX-01A	5.43986	8.43974	14.8482	0	9.39223	0.666029	10.2063	14.1328	1.96517	6.90095	4.56412	14.856	0.907808	0.200673	0.914378	0.772428	0.463358	0.933442	0.86443	0.174015	0.932969	0.0828013	0.307498	0.258856	0.0327	0.0183	0.039	0.0225	0.0467	0.0467	0.0331	0.0265	0.027	0.5568	0.0327	-0.9105
TCGA-DD-AAD0-01A	4.93887	8.15738	14.4586	0	6.29243	0	9.83308	12.5697	1.45702	5.36265	6.88906	14.4688	0.724022	0.257083	0.959609	0.875752	0.749382	0.814432	0.903474	0.0777467	0.885739	0.24367	0.245525	0.0918545	0.0303	0.0249	0.0264	0.026	0.0497	0.0497	0.039	0.05	0.03	0.5244	0.0303	0.0351
TCGA-DD-A73D-01A	6.94209	7.4745	16.4463	0	3.42722	0.686881	7.58402	11.1085	0.686881	6.08917	9.72175	14.9363	0.92675	0.0921165	0.914591	0.763336	0.737727	0.686105	0.843051	0.17342	0.944359	0.665073	0.301231	0.116191	-0.1672	0.336	-0.1285	-0.1572	-0.1623	-0.1623	-0.1726	-0.1726	-0.1681	1.2378	-0.1672	-0.1482
TCGA-CC-A7IL-01A	7.23668	6.5357	15.2657	0	0.994362	0.581207	10.1988	11.4662	0.581207	5.57388	9.39809	15.303	0.340557	0.0772319	0.0240434	0.0594286	0.123091	0.104811	0.477114	0.139086	0.573507	0.0116955	0.0713387	0.0902977	-0.111	-0.0297	-0.4112	-0.3924	0.1001	0.1001	-0.4112	-0.4112	-0.4057	0.7033	-0.111	0.1114
TCGA-DD-AAE4-01A	9.37743	10.3699	16.084	2.18628	8.41255	4.819	13.1772	12.4295	3.0184	6.19398	12.8264	14.4312	0.408444	0.192326	0.0293193	0.468501	0.307987	0.33829	0.30633	0.883914	0.873873	0.0183686	0.172995	0.164296	0.0395	0.0635	0.0372	0.0419	0.0416	0.0416	0.0337	0.2944	0.0341	0.0192	0.0356	0.0378
TCGA-MI-A75I-01A	6.28661	4.49686	15.5408	0	4.57357	2.23238	10.7727	12.2494	0	6.20457	5.1756	15.2066	0.535329	0.144304	0.164354	0.189975	0.580937	0.563422	0.429938	0.420415	0.906651	0.175663	0.6713	0.231404	0.0741	0.0004	-1.4341	-0.0314	-0.4674	-0.4674	-0.4867	-0.4713	-0.5015	0.4075	0.0741	0.0489
TCGA-FV-A3I1-01A	6.62346	3.91622	11.075	4.53794	6.06929	1.05963	10.3396	12.6081	3.10279	6.77401	5.9093	14.3338	0.75636	0.338308	0.0628649	0.379322	0.565943	0.684331	0.586986	0.464152	0.91553	0.334577	0.619913	0.263292	0.0669	-0.0348	-1.638	-0.2161	0.0468	0.0468	-0.5268	-0.5268	-0.0204	0.0416	0.0669	0.0823
TCGA-DD-A3A5-01A	7.58113	9.92268	15.7451	0	6.0868	3.41593	11.9807	12.4392	2.23894	5.13868	11.4062	14.0656	0.618346	0.106682	0.0184355	0.369362	0.65381	0.552901	0.564088	0.401156	0.866726	0.0157334	0.173596	0.214983	0.0092	0.0308	0.0255	0.0316	0.0214	0.0214	0.0255	0.0301	0.0141	-0.0152	0.0092	0.0271
TCGA-PD-A5DF-01A	6.80373	9.42561	8.85949	1.97988	9.22867	6.43287	11.4902	12.6196	1.74661	5.91843	5.45916	14.5657	0.637152	0.225894	0.0300791	0.500218	0.480025	0.565144	0.645277	0.430886	0.907507	0.0202155	0.438647	0.280416	-0.5865	0.4335	0.0532	-0.0029	0.478	0.478	0.044	-0.2441	-0.1134	-0.0105	-0.5988	0.0446
TCGA-CC-A7IH-01A	6.11494	6.72754	14.4931	1.32585	7.82984	3.3982	10.9372	12.0852	3.09321	5.99509	8.17641	14.3849	0.864841	0.132667	0.0305782	0.266864	0.228181	0.756382	0.663922	0.255239	0.944728	0.0150996	0.412561	0.184709	-0.1265	-0.1033	-0.1127	-0.1224	-0.0943	-0.0943	-0.1069	-0.1026	-0.1064	-0.0806	-0.1265	-0.1002
TCGA-2Y-A9GS-01A	5.89844	8.18876	13.8298	0	8.06677	2.88891	9.95367	13.4154	1.57114	7.01281	7.29225	14.0284	0.692147	0.248897	0.697856	0.208115	0.536871	0.560891	0.622284	0.423442	0.891329	0.0172712	0.524029	0.279076	0.0078	0.0956	-0.4353	-0.4196	0.1337	0.1337	-0.4353	-0.4353	-0.4324	0.1004	0.0078	0.1805
TCGA-G3-A7M5-01A	6.11112	7.39117	16.5076	0	8.69733	4.58275	9.52472	11.4845	0.819995	8.30892	10.3493	15.5234	0.625795	0.103885	0.787301	0.259189	0.429989	0.419581	0.677929	0.344445	0.825121	0.0124158	0.160641	0.209284	0.1755	0.1635	-0.5819	-0.1391	-0.1496	-0.1496	-0.5819	-0.5819	0.1735	0.1598	0.1755	-0.1369
TCGA-DD-A1EK-01A	8.28677	9.15067	15.4981	0	5.03559	2.12012	10.6605	11.7045	1.41878	5.89669	9.07658	14.3403	0.322872	0.100798	0.0188651	0.160986	0.468343	0.70411	0.721886	0.359308	0.745639	0.726506	0.215556	0.201889	0.0611	0.061	0.115	0.0707	0.0528	0.0528	-0.5285	-0.5382	0.064	0.0475	0.061	0.062
TCGA-WJ-A86L-01A	6.44104	9.81773	13.6791	1.58366	1.87307	0	10.8881	10.966	1.87307	5.5321	3.3675	14.7636	0.703242	0.169729	0.0206641	0.0743548	0.689353	0.536719	0.728355	0.292488	0.919041	0.540761	0.855255	0.129656	0.0178	-0.0007	0.0208	0.0048	-0.8319	-0.8319	0.0168	0.0168	0.4831	0.4944	0.0068	0.0211
TCGA-DD-A1EE-01A	7.02599	7.46226	15.6113	0.482022	7.85479	3.02515	12.1887	13.7428	1.75711	6.90225	6.26249	14.1066	0.432256	0.0757082	0.857489	0.748337	0.223583	0.392435	0.521132	0.21752	0.890427	0.353865	0.29327	0.208271	-0.0557	-0.0467	-0.0527	-0.0453	-0.0523	-0.0523	-0.0527	-0.0527	-0.048	-0.056	-0.0557	-0.0514
TCGA-DD-AAEI-01A	5.82479	9.15253	15.5234	0	7.19202	2.6478	10.7535	15.8605	0.809332	5.64123	8.76041	16.147	0.593192	0.189736	0.733972	0.51561	0.520157	0.317568	0.734705	0.27714	0.926256	0.393321	0.315473	0.248289	-0.0219	-0.0386	-0.0143	-0.044	0.0086	0.0086	-0.0143	-0.0143	-0.7631	-0.6937	-0.0219	-0.0183
TCGA-DD-AAD8-01A	8.22943	9.44191	12.7851	0	6.775	2.73589	10.7579	12.9699	1.52967	5.31065	9.65616	14.7567	0.217687	0.249069	0.612698	0.35559	0.218271	0.406124	0.78309	0.193528	0.865688	0.389016	0.19685	0.101951	-0.7223	0.5155	0.243	-0.1403	0.2442	0.2442	-0.1424	-0.1482	-0.1638	0.205	-0.7223	0.2472
TCGA-DD-AACQ-01A	8.86273	10.3123	9.71767	0	4.53263	1.02148	10.7357	13.959	3.20789	4.36247	8.77894	15.2574	0.16784	0.20301	0.0227108	0.781	0.60538	0.442148	0.656558	0.161375	0.902238	0.361223	0.0836049	0.174214	0.0579	0.034	0.0604	0.0475	-0.8622	-0.8622	0.0604	0.0685	0.0448	0.056	0.0579	0.0658
TCGA-BC-A8YO-01A	5.81922	10.8686	7.08353	0.533364	5.8531	1.4798	9.04532	15.2662	3.65869	7.01535	2.94658	13.534	0.80167	0.28682	0.026426	0.695494	0.645985	0.303365	0.786976	0.0911553	0.899077	0.276868	0.401733	0.253608	0.0566	0.035	0.0519	0.0368	-0.7251	-0.7251	0.0707	0.557	0.057	0.0972	0.0951	0.0566
TCGA-2Y-A9H9-01A	6.78601	8.65706	17.7504	0	10.6534	6.93447	11.0124	12.1082	1.7129	4.73499	8.47044	15.2892	0.596664	0.239253	0.815333	0.709695	0.344746	0.524369	0.84009	0.543114	0.906897	0.793282	0.384339	0.169572	-0.0182	-0.0233	-0.0097	-0.0299	0.0038	0.0038	-0.8928	-0.7744	-0.0244	-0.0361	-0.0182	0.0052
TCGA-ZS-A9CE-01A	7.65262	7.67596	15.1402	2.56643	7.04757	2.09839	9.68703	11.4014	2.09839	3.4392	10.3847	15.0657	0.795407	0.260878	0.757354	0.70279	0.206438	0.526038	0.741535	0.605891	0.83937	0.698806	0.139893	0.187814	0.1042	0.1339	0.1116	-0.1939	0.0658	0.0658	0.1116	0.072	0.1138	0.0558	0.1042	-0.214
TCGA-DD-AADG-01A	7.25076	7.88357	15.266	1.1475	4.21887	2.823	9.61401	12.2285	2.01368	3.71727	10.4434	15.4352	0.765187	0.226613	0.479048	0.435063	0.6755	0.328413	0.760447	0.311511	0.91714	0.663193	0.196825	0.174068	-0.0286	-0.0419	-0.0295	-0.0353	-0.0189	-0.0189	-0.0295	-0.0295	-0.0432	0.4039	-0.0286	-0.0191
TCGA-DD-A11C-01A	4.65252	8.96884	17.1861	0	4.44862	1.94156	9.01974	12.1664	3.45212	5.69122	10.8122	14.9767	0.886314	0.214301	0.0184523	0.532762	0.55433	0.354535	0.760414	0.652568	0.889008	0.803924	0.11988	0.168825	0.0543	0.7928	-0.2536	0.0519	0.0737	0.0737	-0.2536	-0.2524	0.4744	0.0494	0.0424	0.0661
TCGA-DD-AADF-01A	6.0201	9.97365	16.9066	0	5.32879	1.83021	12.1207	11.5515	0.889084	4.53302	10.6066	14.7348	0.812564	0.249673	0.0287116	0.793536	0.634857	0.627691	0.807552	0.649565	0.886876	0.434003	0.140772	0.100115	-0.0693	0.0313	-0.0512	-0.0399	0.3566	0.3566	-0.7358	-0.0361	0.3489	0.3385	-0.0261	-0.0207
TCGA-BC-A10T-01A	5.97997	8.72812	14.0291	3.72632	10.1372	8.45	12.587	10.8374	3.01057	5.14376	9.86391	13.3966	0.820708	0.12241	0.0142735	0.562696	0.19695	0.694518	0.614034	0.75894	0.879513	0.557657	0.399648	0.340473	0.0044	-0.2668	0.0176	-0.5287	0.0172	0.0172	0.0151	0.0151	0.3838	0.0033	0.0057	0.0238
TCGA-GJ-A9DB-01A	5.43446	7.75789	14.9763	2.20821	9.4768	6.3868	10.9205	11.9293	2.38529	5.04376	6.35525	13.1558	0.72117	0.203191	0.521949	0.39379	0.325382	0.423406	0.687828	0.524504	0.892178	0.388132	0.380975	0.26276	0.0628	-0.1744	-0.598	0.036	0.0672	0.0672	-0.5956	-0.6061	0.0632	0.0476	0.0628	0.041
TCGA-XR-A8TG-01A	6.09	8.55877	14.2664	1.9159	10.489	7.72648	12.3294	12.0005	4.09479	6.31775	7.48877	13.3896	0.667449	0.474578	0.454703	0.267818	0.437908	0.621393	0.758373	0.505392	0.892085	0.310733	0.348158	0.30997	0.0433	-0.0091	-0.0034	0.4418	-0.0156	-0.0156	-0.0034	-0.0052	-0.7763	0.0735	-0.0111	-0.0104
TCGA-GJ-A6C0-01A	4.15103	10.1334	15.7962	0.62368	7.07238	3.00554	11.9338	11.3665	1.05776	5.85269	6.1669	14.4246	0.644797	0.158055	0.0203683	0.597004	0.493956	0.562089	0.690262	0.468556	0.892581	0.358381	0.562556	0.228902	-0.393	0.0224	0.0267	0.0283	0.0422	0.0422	0.0295	-0.6897	-0.6951	-0.0101	-0.3979	0.0315
TCGA-BC-A217-01A	3.39053	10.1228	15.1698	0.99899	8.77938	6.49789	10.4253	11.2863	1.58366	6.07486	6.55263	14.4613	0.840676	0.0712975	0.0184957	0.659575	0.208649	0.52049	0.767263	0.349053	0.854373	0.43653	0.39265	0.152758	-0.082	0.165	0.2765	-0.0915	-0.1105	-0.1105	-0.0889	-0.0793	-0.6381	0.4629	-0.1777	-0.0878
TCGA-2Y-A9H4-01A	5.36866	9.47245	16.9098	1.54587	9.69428	5.69699	11.5502	13.6914	1.54587	4.64375	10.078	14.6659	0.808504	0.108995	0.0611918	0.703773	0.10032	0.4999	0.654109	0.326247	0.902314	0.617761	0.229499	0.20605	0.051	0.054	0.0599	0.0257	0.0907	0.0907	0.0599	0.0599	0.0595	0.0928	0.0711	0.05
TCGA-BC-A10Y-01A	5.58064	10.4274	17.1654	0.563744	10.7404	6.8429	11.1342	12.2846	1.28357	4.95986	6.86081	13.487	0.668324	0.0481039	0.0217147	0.344062	0.334959	0.422249	0.76492	0.218243	0.909348	0.839671	0.218204	0.422075	0.0113	-0.0174	0.0388	0.5744	0.4417	0.4417	0.0378	0.028	-0.8122	0.0052	0.0049	0.0671
TCGA-DD-AACV-01A	2.06695	10.1011	16.4032	2.06695	11.5865	4.01369	9.0162	11.8979	3.50684	3.78241	9.64259	15.0325	0.896603	0.12294	0.020184	0.0905693	0.0669632	0.82381	0.714113	0.405554	0.888715	0.977381	0.150817	0.0982875	-0.8142	0.1737	0.1633	-0.7837	-0.8703	-0.8703	0.1633	0.1543	0.163	0.1996	-0.8142	-0.8214
TCGA-ZS-A9CF-01A	7.60481	10.2795	17.1112	0	6.90963	2.36039	13.4164	13.7522	6.59688	4.96919	10.5527	12.1898	0.252339	0.148591	0.0691883	0.702328	0.354373	0.640408	0.852435	0.137895	0.551534	0.897789	0.106832	0.235375	0.1022	0.0945	0.1156	0.1188	0.1361	0.1361	0.1289	0.653	0.1204	0.1067	0.1022	-0.8385
TCGA-QA-A7B7-01A	7.0266	8.83529	15.6532	0.503247	4.11079	0	11.7336	13.0214	11.4752	5.60227	7.02198	12.8764	0.598143	0.125134	0.85486	0.423455	0.68902	0.643137	0.759719	0.494371	0.465593	0.412923	0.210518	0.354844	0.1278	0.0959	0.134	0.1106	-0.5847	-0.5847	0.134	0.1419	0.1168	0.1319	0.1503	-0.6024
TCGA-BC-A216-01A	4.41799	9.51072	15.1218	1.82664	7.50657	4.98028	12.2934	11.357	9.91489	4.41799	6.47785	14.5142	0.788745	0.0589394	0.0187836	0.483305	0.556122	0.772462	0.578228	0.58401	0.435944	0.677282	0.411508	0.345523	-0.0235	-0.0146	-0.0034	-0.0266	-0.7152	-0.7152	0.0051	-0.001	0.2593	-0.0408	-0.0655	-0.7282
TCGA-BC-A3KG-01A	3.68035	9.7261	16.0042	0	5.10813	2.18463	12.1275	11.2982	10.6341	3.58883	7.09732	13.3918	0.814829	0.0735368	0.0200921	0.240418	0.611549	0.800808	0.759797	0.333911	0.25206	0.914614	0.0697266	0.555826	0.0857	0.0794	0.0822	-0.2849	-0.719	-0.719	0.0822	0.5855	0.0818	-0.6912	0.0857	0.0857
TCGA-DD-A39X-11A	10.7949	2.23717	16.2201	7.58448	15.6285	12.5104	12.2504	13.3865	13.0766	7.83034	11.575	16.1504	0.281303	0.149925	0.0361655	0.240031	0.110883	0.370579	0.643178	0.375735	0.422171	0.0268507	0.295112	0.238974
TCGA-DD-A113-11A	11.8038	2.02304	15.8787	7.26883	15.0037	11.8355	12.6975	13.2722	11.7792	6.35217	11.4051	15.4416	0.274324	0.132321	0.023216	0.191622	0.0752168	0.439105	0.5516	0.351075	0.461445	0.128133	0.343215	0.27391
TCGA-BC-A10Q-11A	11.2137	0.98863	16.5552	8.31256	15.3052	12.7116	12.2686	13.043	12.7721	6.85993	11.2351	15.7172	0.337398	0.159054	0.0237789	0.257763	0.150964	0.539213	0.535649	0.495293	0.396788	0.0183912	0.337081	0.290086
TCGA-DD-A39Z-11A	10.9716	2.02191	15.9095	5.42078	14.5889	11.577	11.7451	13.2765	13.2401	6.87438	11.6914	15.3981	0.331642	0.122355	0.0290874	0.234352	0.149815	0.591076	0.595333	0.60385	0.39632	0.0435526	0.340884	0.29909
TCGA-DD-A3A2-11A	10.7501	2.06864	16.7333	7.25509	13.3897	10.7567	12.2598	13.7387	11.2846	6.74456	11.9098	15.3416	0.304181	0.162837	0.059144	0.223633	0.130603	0.51059	0.62727	0.487984	0.596858	0.0674416	0.352916	0.295015
TCGA-BC-A10X-11A	11.4926	2.4146	16.5938	7.65903	14.4802	12.8147	12.813	13.4429	12.9676	7.32781	11.1847	15.2914	0.404152	0.14953	0.0309302	0.286211	0.14807	0.386825	0.563146	0.322767	0.542484	0.0240412	0.445053	0.382281
TCGA-DD-A1EB-11A	11.1162	2.31063	16.7112	7.42059	13.1551	10.172	12.8209	13.4151	13.1989	6.763	10.6168	15.3851	0.36824	0.103326	0.0343365	0.275047	0.104405	0.478377	0.56787	0.48426	0.481349	0.0973545	0.442392	0.369366
TCGA-BC-A10R-11A	9.33946	2.15312	16.2563	7.16041	15.0747	13.1799	12.5931	13.1285	14.3948	6.70649	10.4241	15.4378	0.355241	0.177985	0.0253809	0.226892	0.154791	0.464565	0.539529	0.499773	0.507363	0.140223	0.505243	0.322706
TCGA-DD-A1EC-11A	10.5891	2.75427	15.549	8.04738	13.7265	12.1961	12.1252	13.0268	12.6487	7.66512	11.0091	14.8343	0.397799	0.108328	0.0191307	0.165826	0.1865	0.297519	0.514955	0.51413	0.533813	0.0376365	0.413532	0.296827
TCGA-DD-A1EJ-11A	11.2059	3.97018	16.345	6.98051	13.7315	10.4063	12.6264	12.8134	12.8672	7.53995	10.8693	14.9225	0.360905	0.132286	0.0296114	0.245297	0.0972174	0.446002	0.542996	0.464534	0.389079	0.0221994	0.339482	0.285524
TCGA-DD-A118-11A	11.1413	4.03267	16.5693	6.82391	14.9184	12.7185	12.9711	12.877	12.4482	6.69818	11.2985	15.2258	0.360606	0.177662	0.0352011	0.244949	0.119599	0.32011	0.537408	0.448604	0.362452	0.126609	0.366243	0.291421
TCGA-DD-A39W-11A	10.8256	2.6351	16.4168	7.40327	13.6582	11.5932	12.8149	13.6254	12.9466	5.39071	11.9859	15.5682	0.278588	0.14816	0.0255862	0.181888	0.157254	0.358002	0.654852	0.466163	0.376979	0.0353156	0.327211	0.26572
TCGA-BC-A110-11A	11.3211	3.93524	16.6622	6.52093	15.9974	14.7826	12.6306	13.2944	12.6662	5.07898	10.6914	15.351	0.25271	0.104198	0.0356383	0.253825	0.0826894	0.308161	0.550001	0.404066	0.467838	0.115224	0.284715	0.32911
TCGA-BC-A216-11A	10.8732	3.23559	17.2103	7.57665	15.2727	13.6724	12.3703	13.0549	12.1428	6.05489	11.383	14.8686	0.343194	0.161945	0.0321397	0.250866	0.1521	0.361936	0.571695	0.432543	0.498202	0.355968	0.444008	0.326092
TCGA-BC-A10T-11A	9.62679	3.32909	16.2568	7.5167	14.3836	12.3346	12.531	12.8401	10.9657	5.92967	11.3333	15.3078	0.303881	0.110331	0.0302441	0.237027	0.134422	0.302866	0.580407	0.463353	0.653724	0.463319	0.356911	0.278521
TCGA-BC-A10U-11A	9.69348	2.55557	16.4898	7.54229	15.0789	13.4846	12.209	13.1225	11.5616	4.46875	11.6022	15.3081	0.42938	0.190593	0.0529999	0.261176	0.13546	0.453542	0.580493	0.568338	0.65858	0.337384	0.427482	0.373314
TCGA-BC-A10Z-11A	8.75852	6.25499	15.2648	7.38731	14.1487	10.1696	12.5959	12.1586	11.339	6.74106	10.6995	14.5652	0.328474	0.0990069	0.0322707	0.235231	0.0972033	0.371221	0.553819	0.486629	0.470311	0.0311894	0.419704	0.372077
TCGA-DD-A11B-11A	10.6243	5.39436	16.3495	7.20965	13.8309	9.60942	12.6109	13.5494	12.0365	6.81067	11.2864	14.9533	0.388352	0.147255	0.0226458	0.284244	0.11317	0.492964	0.56557	0.559603	0.536734	0.191279	0.416431	0.332082
TCGA-BD-A3EP-11A	7.19027	5.1389	16.3678	6.63224	14.4506	10.7847	13.0062	13.1992	12.5034	6.31067	10.7714	15.411	0.466361	0.149372	0.0321263	0.245256	0.115501	0.382007	0.631897	0.540207	0.600051	0.333875	0.440097	0.324609
TCGA-DD-A1EI-11A	9.79772	4.08294	17.5445	8.37459	13.6125	9.95859	13.0128	12.686	10.5053	6.78966	11.3434	15.5822	0.373753	0.0955667	0.0319216	0.252601	0.118607	0.357317	0.565034	0.427194	0.682912	0.022122	0.387224	0.270388
TCGA-EP-A26S-11A	9.77666	2.65972	17.1089	7.2355	13.5136	8.7895	12.5874	13.5241	10.4613	6.08469	11.6764	15.1266	0.383962	0.175715	0.0277866	0.231589	0.0952346	0.563421	0.592691	0.611458	0.821653	0.0203793	0.471135	0.376855
TCGA-DD-A39V-11A	9.7343	2.33939	15.8088	6.39658	14.9059	12.1757	12.25	13.7038	10.5434	5.57593	10.6977	15.1595	0.436493	0.157859	0.049649	0.217834	0.0737918	0.382256	0.605333	0.520389	0.864885	0.279326	0.377995	0.276801
TCGA-DD-A11C-11A	10.6503	3.86615	16.2559	7.72469	12.7639	10.1203	11.7073	13.3282	9.58253	5.44111	10.9052	15.4614	0.377171	0.0856316	0.0705098	0.306868	0.184275	0.440866	0.560751	0.402884	0.831006	0.393967	0.380562	0.28547
TCGA-BC-A10Y-11A	8.69497	2.66435	16.7783	7.73506	13.0146	8.97852	12.7941	12.9636	5.76539	6.63515	10.8628	14.8936	0.430957	0.0929076	0.0314464	0.278394	0.103095	0.442571	0.581559	0.43755	0.906456	0.427748	0.390808	0.326417
TCGA-DD-A119-11A	11.3393	3.98878	17.5892	8.25719	14.4583	13.3846	12.451	13.3969	8.86508	7.24235	11.1281	15.4788	0.37888	0.159322	0.0208957	0.249024	0.0933842	0.329234	0.630384	0.479241	0.851736	0.236417	0.402603	0.315523
TCGA-DD-A3A1-11A	10.1684	5.105	15.8179	6.55185	15.9248	13.902	12.4509	13.8416	9.35417	6.25729	12.4534	15.4551	0.378726	0.189799	0.0303371	0.224995	0.0886645	0.424792	0.586786	0.561438	0.856471	0.239548	0.462355	0.310808
TCGA-BC-A10W-11A	9.30871	4.87531	16.866	7.14866	15.5251	12.691	12.5419	13.7751	5.80691	6.14134	11.9348	15.4274	0.445956	0.167261	0.0356474	0.271399	0.129421	0.461488	0.587216	0.454642	0.854916	0.139724	0.437813	0.32476
TCGA-DD-A1EG-11A	9.57763	3.61306	16.0791	7.18185	15.6998	12.2095	12.6889	13.4258	6.75144	6.01503	11.6926	14.6782	0.519099	0.222317	0.0379254	0.234119	0.107608	0.363763	0.56688	0.600892	0.915037	0.232068	0.50799	0.313117
TCGA-DD-A3A3-11A	7.97305	4.15578	16.6309	7.67945	15.2944	13.2963	12.2146	13.1143	7.20126	6.95452	11.8244	14.8142	0.552092	0.139233	0.030274	0.187865	0.089424	0.423015	0.641395	0.602737	0.895012	0.121919	0.417081	0.317392
TCGA-DD-A1EH-11A	10.1482	3.01541	16.6592	7.17483	14.4354	11.9058	12.4981	12.7446	2.44061	5.58328	11.7038	15.4977	0.324744	0.117002	0.0227762	0.181893	0.129453	0.438146	0.613179	0.571789	0.884477	0.0504903	0.392224	0.320908
TCGA-DD-A11A-11A	11.0274	4.45475	16.8461	7.93634	15.0273	12.2623	12.2938	12.7767	11.7224	6.73197	10.216	15.2991	0.455035	0.125764	0.0407857	0.613903	0.182084	0.467271	0.615322	0.517747	0.777794	0.260226	0.434031	0.408018
TCGA-FV-A2QR-11A	10.364	6.01761	15.0965	8.21576	13.7985	10.8302	10.3981	11.7436	10.7324	6.62049	10.4091	14.5699	0.418717	0.19217	0.0323495	0.253668	0.0842422	0.367933	0.574613	0.505637	0.696126	0.233255	0.500623	0.347132
TCGA-DD-A1EE-11A	10.7228	6.36989	16.7816	6.79073	14.273	12.5531	11.5003	13.044	8.65291	8.06764	10.7928	15.4185	0.382987	0.222778	0.0354276	0.284515	0.143091	0.362442	0.55978	0.709978	0.783685	0.0230622	0.437707	0.314837
TCGA-BD-A2L6-11A	9.93446	4.73825	15.9614	6.52671	13.7982	11.5705	11.762	12.3341	9.05917	7.64458	9.96445	15.0457	0.514846	0.300238	0.0521049	0.293055	0.169031	0.471046	0.525674	0.52536	0.758169	0.213531	0.625237	0.364478
TCGA-FV-A23B-11A	10.8973	5.42592	16.0457	7.35571	12.6031	8.01182	12.3273	13.5588	12.0717	7.27978	10.2411	14.5407	0.583082	0.285526	0.0269732	0.277821	0.16482	0.49595	0.491225	0.591	0.746167	0.0192171	0.671856	0.416608
TCGA-DD-A114-11A	10.9834	6.32113	16.1381	6.59606	13.0089	8.82724	11.6679	14.1654	7.05311	6.72035	9.35267	15.1018	0.515446	0.351924	0.0460413	0.255534	0.149068	0.520645	0.626418	0.81722	0.800804	0.0585636	0.745454	0.421499
TCGA-DD-A11D-11A	10.1365	5.07638	16.4286	6.8323	13.7367	11.5157	12.2733	13.4736	6.15767	6.82189	10.5723	15.6795	0.439804	0.186805	0.0224233	0.277385	0.160756	0.520302	0.587497	0.742274	0.859354	0.194277	0.520005	0.377853
TCGA-DD-A1EL-11A	10.5605	5.70588	16.9656	8.24133	13.3692	9.67188	12.5444	13.9336	3.38684	6.61218	10.6862	15.1581	0.399237	0.260168	0.0190865	0.228795	0.205847	0.528265	0.565465	0.616962	0.865235	0.015074	0.486052	0.376474
TCGA-EP-A12J-11A	10.5988	5.80403	16.5863	6.37063	12.0286	7.88363	11.3908	13.3304	2.9484	6.31084	10.4543	15.0405	0.431108	0.175667	0.0331597	0.2375	0.129782	0.468419	0.55399	0.787333	0.872854	0.0786924	0.626977	0.421092
TCGA-ES-A2HT-11A	10.303	6.56508	14.465	7.18772	11.7462	6.35598	11.1976	12.458	3.33989	7.21751	9.07844	14.559	0.472999	0.154478	0.0174014	0.273614	0.147302	0.589102	0.592365	0.795579	0.869096	0.0183966	0.621864	0.401179
