# Supplementary material for: Epigenetic reactivation of tumor suppressor genes with CRISPRa technologies as precision therapy for hepatocellular carcinoma
Source: Clin Epigenetics. 2023 Apr 29;15:73. doi: 10.1186/s13148-023-01482-0 (PMC10149030; doi:10.1186/s13148-023-01482-0)
Supplement: Supplementary file 14 — Additional file 14: Data S3. Related to Fig. 1. z-score normalized mRNA transcript abundance, probe methylation (beta) values, and copy number variation for all TCGA liver samples (including matched adjacent normal liver tissue). Corresponds to data shown in Fig. 1. [file 13148_2023_1482_MOESM14_ESM.xlsx]

## Sheet: TCGA-AbundDataZNorm
Sample	BCO2|83875	CDKN2A|1029	CPS1|1373	HHIP|64399	MT1E|4493	MT1M|4499	PSAT1|29968	PTGR1|22949	PZP|5858	TMEM106A|113277	TTC36|143941	hsa-miR-122-5p	cg26581504	cg21967368	cg13601799	cg26621699	cg04793813	cg10638827	cg13740985	cg13397260	cg08729600	cg21211480	cg24222440	cg00481280
TCGA-CC-A7II-01A	-0.798366	1.44697	-2.6429	2.57123	1.05384	1.2205	0.248683	-0.99053	-0.790692	-0.313988	-1.74564	-3.58432	-0.697641	2.925	1.38906	-1.71335	-1.26036	-1.72014	-1.38671	1.42163	0.24117	-0.704682	0.873677	2.97858
TCGA-CC-A7IJ-01A	0.135327	1.57286	-1.38348	2.64856	0.0652584	0.0151945	0.829816	-2.53584	-0.766093	0.91396	-1.74564	-5.38249	-0.823344	2.42139	0.597595	-1.07675	-1.21843	0.108454	-0.217602	1.31808	0.478109	0.0127812	1.16846	2.98524
TCGA-CC-A3M9-01A	-1.59449	1.37207	-3.12194	0.958262	0.335228	-0.0120278	-1.42754	-1.8804	-0.750662	1.77799	-1.74564	-4.10195	0.773526	1.22443	0.192875	-0.184912	-0.683951	-0.458353	-0.317254	1.22073	-2.02381	-0.204336	1.24248	2.12291
TCGA-DD-A3A6-01A	-0.136535	0.905016	-2.05538	-0.994965	0.248156	0.596251	-1.63801	-1.74875	-0.242804	-1.35746	-1.34296	-4.92635	0.000318753	1.00185	-0.932385	-1.06279	-0.593377	0.502368	-3.40771	1.32376	0.209639	-1.01933	1.24165	3.21198
TCGA-CC-A9FV-01A	0.361195	-0.477568	-1.90089	-0.0855597	-0.585372	-0.520642	-2.3413	-1.40276	-0.650012	1.8015	-1.31759	-5.09405	-0.276329	1.92735	-0.92607	-0.908535	-0.940665	-0.0963502	-3.09777	1.47608	0.237267	-1.01958	1.08878	3.47069
TCGA-CC-5260-01A	0.0510399	0.57785	-2.76201	0.362268	-1.01785	-0.73247	-4.65945	-2.43297	-1.08725	-0.161593	-1.34054	-4.6565	0.508769	2.75471	0.842953	0.814978	0.876309	1.03096	-2.34912	1.47004	0.497751	-0.0311965	1.16501	3.35477
TCGA-BC-A112-01A	-0.952218	0.353566	-2.14315	-0.0121433	-1.23745	-0.884527	-0.907731	0.189101	-0.373948	-0.570637	-1.57563	-4.22158	0.903832	1.91103	0.947637	1.28108	0.89363	-0.549784	0.249549	-0.704574	0.55752	0.471363	1.11114	0.729125
TCGA-ED-A66Y-01A	0.549631	0.844037	-0.696887	-0.0280063	-1.87936	-1.27706	0.681522	-0.329141	-0.90348	-1.62288	-1.74564	-5.32106	0.686044	1.21768	-0.94778	0.803114	1.90654	1.42759	1.1654	1.67311	0.712473	2.07836	1.16465	3.18641
TCGA-FV-A3I0-01A	0.0425726	-0.538783	-2.56168	-0.352533	-1.17407	-0.756422	-1.88553	-2.81264	-1.08725	0.702505	-1.26637	-4.96375	1.13098	3.06731	-0.936444	1.88435	2.17051	1.84706	1.52811	1.25226	0.964088	-1.01319	1.16395	4.43633
TCGA-DD-A4NA-01A	-0.704309	-0.839218	-2.27594	-0.994965	-0.203031	-1.42902	-1.02267	-3.82661	-0.83664	-0.187452	-1.74564	-3.43899	0.963368	2.8634	-0.919486	0.940354	0.818113	1.61382	0.683512	1.62456	0.648698	1.16658	1.14989	4.08027
TCGA-ED-A82E-01A	0.776463	-0.0134497	-2.48515	-0.816037	-0.773418	-0.380997	-2.44268	-3.46795	-0.767783	-1.31499	-1.61215	-4.60674	1.12799	3.11875	0.817617	1.4049	1.78868	1.83645	1.07609	1.82282	0.865798	1.30428	1.12533	4.35123
TCGA-BC-A10Q-01A	-0.878023	0.524688	-3.28638	-0.994965	-1.42982	-1.22191	-3.50701	-3.19093	-0.603119	-0.836347	-1.59535	-4.87974	1.17221	2.8531	1.52414	2.03368	2.38524	2.18924	0.719005	1.66867	0.989673	1.59214	1.12415	4.41753
TCGA-DD-AA3A-01A	1.64892	-2.50545	-1.95374	-0.314972	0.203801	-0.358819	-1.49014	-3.1483	-0.271888	0.520826	-0.588394	-3.00067	-0.725121	2.42687	-0.771855	0.130069	-0.112046	1.02466	1.63932	1.67815	0.369499	-1.0166	0.9795	4.29292
TCGA-2Y-A9H2-01A	0.273807	0.0203691	-0.386191	-0.777742	0.00651599	-0.264961	-1.68859	-1.51737	-0.474988	0.132781	0.194381	-2.18919	0.904208	2.54981	-0.774534	-0.278776	-0.860137	0.514728	0.148598	1.67936	0.724668	-1.01661	0.947369	3.3484
TCGA-DD-AAE0-01A	-0.1369	-0.673688	-1.69326	0.161162	-0.199448	-0.299678	-1.41507	-1.77138	0.617857	0.0613424	-0.385064	-1.35499	0.776462	1.20664	-0.924412	1.16429	0.556942	-0.710212	1.23127	1.73525	0.535224	-0.253834	1.06134	1.57069
TCGA-WQ-A9G7-01A	0.576329	0.491448	-0.699216	0.139953	0.335267	0.383496	-0.583704	-1.65571	1.22781	-0.0764433	0.388264	-0.101221	0.190389	1.46162	-0.913702	-0.070351	0.0170771	-0.290651	0.758211	0.837653	-0.0226416	-0.967208	0.689786	1.19468
TCGA-G3-A25T-01A	0.468507	0.406626	-1.05096	0.871975	0.614738	0.965076	-1.68963	-1.63303	1.15406	-1.25977	-0.0126564	-1.96037	0.758697	3.16619	1.1312	-0.0570568	1.61362	1.41352	1.12856	0.31019	0.384686	0.973612	1.07027	3.97352
TCGA-CC-A3MA-01A	1.6607	0.607725	-0.762923	0.611435	0.263695	0.101533	-2.10125	-2.20159	-0.842176	-0.817052	0.00606274	-1.71028	-2.08363	1.55422	1.24186	1.16518	-1.31982	1.57874	0.463083	1.62457	0.614826	1.42309	1.15208	2.97149
TCGA-FV-A4ZP-01A	-0.686242	1.24911	-2.90262	-0.180737	-0.457392	-0.1279	-0.60857	0.00906109	-0.825854	-0.613639	-1.48974	0.376027	1.0509	1.13709	1.27276	0.96144	1.32259	0.703809	0.63318	-0.534942	-2.50806	1.02085	1.03967	-0.399411
TCGA-RC-A6M6-01A	-0.688388	0.845778	-2.83738	-0.763247	-0.80304	-0.851598	-0.0312005	0.944037	-0.78809	-1.26505	-1.22338	0.413022	0.752628	-0.514925	0.978421	-1.61069	0.869572	-0.272398	0.156492	-0.467323	-1.32819	1.27044	1.04995	-0.878939
TCGA-G3-A7M9-01A	-0.927411	0.757208	-0.605047	0.139557	0.27386	0.211553	0.303546	-0.390145	-0.0813251	-1.73993	-1.14658	-0.965264	-0.0108969	0.398872	1.32899	-1.66843	-1.16448	-1.45858	0.102297	0.557529	-2.19845	1.2142	1.06099	0.246791
TCGA-BC-A69H-01A	-1.85846	2.13515	-0.361506	0.216012	0.139308	0.0910567	-0.000922455	0.455759	-0.195918	-0.75142	-1.20395	-0.0627443	0.59941	-0.189201	1.28829	-0.829937	0.864313	-0.0467596	0.229897	0.983383	-1.62679	1.62154	0.628706	-0.806649
TCGA-DD-AADN-01A	-1.41413	1.42866	-0.844013	-0.994965	0.676083	-0.20056	0.580361	0.524443	-1.08725	-0.378506	0.512593	0.466714	0.785044	0.0239995	0.775618	0.528787	-0.768198	-0.335808	1.0774	0.477478	-2.11473	0.430322	0.108785	-0.429294
TCGA-2Y-A9GY-01A	-1.19308	1.31244	0.110036	-0.994965	0.445125	-0.482016	0.0739692	0.604968	-0.913511	1.21473	-1.36568	-0.224912	0.0883165	-0.461883	0.974324	-1.04083	-0.828787	-0.550258	-0.315236	-1.12553	-2.67488	-0.221016	0.298077	-0.343631
TCGA-DD-AAC9-01A	0.371495	0.83796	0.643263	-0.399777	2.0685	2.94923	0.548808	1.25705	-0.288069	0.912225	0.894642	-0.0183387	0.932885	-0.19104	0.04646	0.656082	-0.760886	-1.29579	0.046359	0.876072	0.505591	-1.01139	-0.201766	0.19111
TCGA-ED-A7XP-01A	-0.433349	0.249459	0.886471	-0.461304	1.88172	2.77979	0.147322	0.38683	-0.60296	-0.64296	-0.275265	0.205061	0.942786	-0.591447	-0.918086	0.960138	-1.15727	-1.8683	-1.46171	-0.679638	0.636992	1.01255	-0.189904	-0.348484
TCGA-DD-AAED-01A	-1.03514	1.23404	-0.0499289	-0.994965	1.97008	2.38832	0.530006	-1.6804	-0.453186	-0.665577	-0.893811	1.27167	0.753392	-0.303989	-0.86737	0.544631	-1.09892	-1.78539	1.17782	1.09776	0.294702	0.312023	0.825261	-1.0948
TCGA-RC-A7S9-01A	0.0726984	1.08397	0.657799	-0.344155	-0.666129	-0.512867	0.315402	-1.16122	-0.419156	-0.683638	-1.55913	-0.433732	-0.937831	-1.04582	1.16916	0.28942	-0.723556	-1.14976	1.03001	1.61395	0.564878	-1.0306	1.08123	-0.664973
TCGA-ZP-A9D2-01A	0.591827	0.214603	-0.925191	0.908885	-0.0286241	-0.122236	-0.252828	-1.32983	-0.498769	1.18039	-0.814665	-1.12538	-1.00178	0.956784	0.608554	0.767431	-1.23897	-1.63271	-0.593246	0.415666	0.34567	-1.01965	1.04283	-0.0968505
TCGA-BC-4072-01B	0.440649	0.375077	0.228199	-0.189833	-0.0592534	-0.138227	-2.51538	-1.88509	0.014837	1.81206	-1.21226	-0.0508194	-0.959988	-0.220104	0.580962	-0.881673	-0.620614	-1.57698	-2.94934	0.339739	-1.2076	-1.04939	1.08965	0.163988
TCGA-DD-A1EC-01A	-0.901674	0.11688	0.867182	-0.343718	0.512001	1.12284	-1.77992	-0.723402	-0.34751	0.952912	-1.74564	-0.434289	0.747144	0.188041	-0.29386	0.243203	0.0456403	-0.665223	-0.606379	0.773927	0.0971749	-0.329304	0.94949	0.956252
TCGA-DD-AACD-01A	-1.46214	-0.329778	0.74333	-0.994965	1.46427	1.87773	-0.595734	-0.394382	-0.632384	1.08241	-0.0885149	0.923004	0.990198	-0.474583	-0.878197	-0.577711	-0.869762	-0.168389	-0.34378	0.500009	0.659107	-1.01673	0.968364	-0.43795
TCGA-DD-AACZ-01A	-0.925696	0.846675	-1.60325	-0.994965	-0.857496	-0.458604	-0.154994	0.0446336	-0.501459	1.19873	-1.45478	0.155617	0.712449	-0.0100899	0.89094	-0.401199	-0.812314	-0.979455	-1.20296	-0.182258	-0.127586	0.366417	0.567342	0.529165
TCGA-DD-AADB-01A	-1.20333	1.16305	-0.0791959	-0.994965	0.188007	-0.315629	0.969932	-1.01712	-0.70453	1.29308	-1.46131	-0.107833	0.856034	0.453223	0.687587	0.552461	-1.02944	-0.686305	-0.845191	0.758328	0.331901	-0.924092	0.847877	-0.12688
TCGA-DD-AADC-01A	-0.94966	0.660213	-1.57343	0.0831455	0.856362	0.0908831	0.0965242	-0.95902	-0.26568	1.68837	-0.153269	0.473307	0.523146	0.405842	0.713138	0.240577	-1.01544	0.296613	-0.292896	0.560009	0.484063	-0.725952	0.851629	-0.532149
TCGA-DD-AACL-01A	-0.915334	1.47144	0.325968	-0.994965	0.641247	0.785916	1.06022	-0.565806	-0.785755	0.139353	-0.886193	0.475884	0.718579	0.0663959	0.669015	-1.08366	-0.937735	-0.187098	-1.83935	0.982142	0.366248	0.376592	0.960299	0.751301
TCGA-BC-4073-01B	-0.428717	-1.46622	-0.918052	0.069237	-0.17209	-1.50225	0.438175	0.474173	1.79791	0.59883	-0.97701	-0.576752	0.690892	0.673417	-0.910007	-1.09572	-0.979478	-0.00300496	-2.04537	-0.664805	-2.48728	0.440548	0.622453	0.259472
TCGA-DD-A4NR-01A	-0.866492	0.301039	-0.337882	-0.994965	-0.256326	-0.413613	0.616803	0.682593	1.14498	1.04939	-1.57405	0.0261251	0.773997	0.682125	0.34252	-0.469482	-0.281669	0.590575	-0.690813	0.0252332	-2.28287	-0.0920255	1.11761	0.311447
TCGA-MR-A8JO-01A	0.0629236	0.147542	0.781666	-0.0156857	0.640473	0.236821	-0.403731	-1.23417	2.04365	0.176894	-0.351663	-1.12919	0.942746	-0.60874	-0.929439	-1.38773	-0.704693	-0.254892	-1.52106	0.82154	-0.997338	-0.314354	1.08049	1.93102
TCGA-RC-A6M3-01A	-0.185272	1.61015	0.434609	-0.740767	0.91109	0.95766	-0.430528	-0.831416	1.51503	-1.55726	-1.25423	-0.572371	0.867846	-0.773664	-0.898246	0.039699	-1.18923	-0.345841	-1.51318	1.00219	-0.222755	0.080851	1.02369	0.554069
TCGA-G3-A25X-01A	0.0532822	1.93544	-0.697709	-0.145251	0.0726144	-0.225928	-1.61014	-1.48972	1.58579	0.521406	-1.74564	-1.06456	0.696838	-0.29501	-0.910635	1.29484	-0.399459	0.653423	0.500043	1.58416	-2.17176	-1.03517	1.08797	0.365821
TCGA-WX-AA47-01A	-0.119817	-0.115055	0.991906	-0.589517	0.534054	0.390869	0.350996	-0.29639	-0.778281	-1.6263	0.289062	-0.160902	1.05038	-0.486598	-0.933356	-1.361	-0.277605	-0.504335	-0.87555	0.0344825	0.526338	-1.02269	0.767735	-0.46225
TCGA-ES-A2HT-01A	0.0128421	-1.16924	0.616952	0.486606	0.755843	0.306444	0.130603	-0.171015	-0.434546	-1.51217	0.11565	0.459643	0.628206	-0.891339	-0.936407	-1.33077	0.372063	0.144502	-1.50062	-0.257522	0.701305	0.318599	0.896042	0.408761
TCGA-CC-A5UC-01A	-0.101653	-0.0292421	0.332291	0.724475	0.262002	0.291605	0.992695	-0.582098	-0.305457	-0.330377	0.206254	0.793259	0.226287	-0.356864	-0.923346	-0.933279	-0.18658	0.000877826	-0.940423	1.35391	0.56365	0.127365	0.85533	0.274236
TCGA-5R-AA1D-01A	0.0576202	-0.230201	0.847829	1.54307	1.55173	1.42873	0.406338	0.0628203	1.30511	0.626375	-0.0124788	-0.749502	0.754043	-0.713234	-0.824495	-1.32333	-0.42268	0.0691572	-2.40153	1.09569	-0.0701738	-0.744085	0.874653	1.43426
TCGA-RC-A6M5-01A	0.0707541	-0.793764	0.939182	1.44831	1.21192	1.40223	-0.173993	-0.302003	0.541175	-0.187545	-0.159568	-0.837795	0.961932	-0.673957	-0.899543	-1.35513	-0.334591	-0.847088	-2.53808	0.642926	0.539196	-1.0047	1.10257	1.89603
TCGA-DD-A4NB-01A	0.70505	-0.920004	0.955131	1.50183	0.580652	0.14357	-0.194248	0.425731	0.475564	0.498925	-0.189954	-0.52572	0.237728	-0.912802	-0.898229	-0.779088	-0.88744	-0.808525	-1.45709	0.07742	0.412435	-0.621119	0.610494	1.61312
TCGA-DD-A1EI-01A	0.393059	0.100772	-0.160751	1.01781	0.274991	0.0426912	1.13377	-0.641335	0.875179	0.822434	0.29513	-0.0385351	-0.0795713	0.641993	0.257496	-0.878761	-0.703181	-0.343338	-1.07681	0.334432	-0.728917	-1.01839	0.8468	0.206523
TCGA-DD-A4NS-01A	0.884376	-0.135851	-0.0194871	1.97776	0.422349	0.327406	0.0423118	-0.190754	1.49001	0.815066	0.561187	-0.151363	-0.558385	0.69947	-0.0717239	-0.711925	-0.504174	0.538032	-1.15494	0.785238	-0.112671	-0.626223	0.23458	0.968989
TCGA-2Y-A9GX-01A	0.849578	-0.0244818	0.47794	1.3718	0.275894	0.645059	0.562612	0.702759	0.94751	0.369144	0.213358	-0.333367	0.0784066	0.885527	0.0767951	-0.0420558	0.114854	-0.2952	-0.510436	-0.177064	0.531974	-0.15197	0.439153	0.815006
TCGA-ED-A4XI-01A	0.879715	-0.252942	0.803918	1.53541	0.333082	0.229359	0.0462228	0.769837	0.232493	0.987256	0.853115	0.36741	0.0737201	-0.251846	-0.923222	-0.313166	-0.0838913	0.420999	-0.244242	0.139796	0.177282	-0.152127	0.519712	0.721043
TCGA-ED-A97K-01A	0.234998	-1.66327	-0.314064	1.87782	0.353742	0.864456	-1.23761	-0.582699	0.413189	1.28412	0.220423	-1.97612	0.288434	-0.462413	-0.558993	-0.00519902	-0.196137	0.4721	0.0519205	0.947906	-0.279386	-1.01585	0.712309	0.656618
TCGA-DD-AAVR-01A	0.766817	-0.807162	0.488841	1.16954	-0.287103	-0.164808	-1.10846	0.701552	-0.220832	0.72714	0.39807	-0.115373	0.996286	0.522489	-0.891435	-1.27154	0.825756	1.13187	-1.20557	0.779598	0.608969	-0.56666	0.67053	0.698445
TCGA-DD-A39X-01A	-0.819947	-1.17178	0.545005	1.55922	0.171368	-0.240064	-0.687856	1.4281	-0.672873	1.05836	-0.196772	0.825202	0.955865	-0.621911	-0.920828	0.451665	-0.331682	0.224423	-2.30275	-0.289248	0.409041	-1.01851	0.989667	0.677501
TCGA-DD-AAD2-01A	-0.315614	-0.510433	0.672282	0.839812	-0.299315	-0.305396	0.790128	-0.15291	0.0311141	1.57256	-0.274824	0.0855012	0.883702	-0.0891615	-0.929467	-0.336962	0.0459424	-1.05312	-1.26678	0.0894704	0.151647	-1.01749	0.39971	1.04268
TCGA-DD-AAVW-01A	-0.586022	-1.26947	0.610698	1.28923	-0.837184	-0.317106	-0.476202	-0.29223	-0.54485	1.32273	-1.09011	0.759474	0.915383	-0.373346	-0.92365	-1.30753	-0.170855	-0.567672	-0.765224	0.199205	0.666013	-1.02174	0.841306	0.0542201
TCGA-CC-A3MC-01A	-0.287083	0.584551	0.385864	-0.107244	-0.397713	-0.361961	-0.878615	0.368619	-0.326278	0.649035	-1.25292	0.133842	0.774491	0.378028	-0.935646	-0.967591	0.241085	-0.134997	-0.887242	-0.741079	0.571574	-0.985154	1.16309	-0.268959
TCGA-HP-A5MZ-01A	0.0456178	-0.357066	0.304443	0.0687774	-0.365968	-0.276306	0.651283	1.2851	-0.353555	1.20044	-0.637469	0.0345624	0.701607	0.24483	0.277601	0.158649	0.514094	0.205694	-1.63917	0.0396487	0.449832	-1.02016	0.934036	1.18568
TCGA-GJ-A3OU-01A	-0.976053	0.497435	-0.810044	0.103843	-0.0357961	0.169753	0.449378	0.548963	0.396357	1.149	-0.246873	-0.95407	0.571011	0.976726	0.336973	-0.126154	0.375584	-0.0980778	-0.701595	0.229952	-0.702382	-0.314645	1.00843	1.39103
TCGA-DD-AAVV-01A	-0.389833	0.0610783	-0.131759	-0.0694199	0.416355	0.357132	0.310702	0.313649	0.197522	0.84676	-1.10486	-0.74356	0.796949	0.350301	-0.913349	0.49544	-0.0817481	-0.273338	-0.584038	-0.0168093	-0.161376	-0.996223	0.680244	1.02154
TCGA-DD-AACC-01A	-0.358887	-0.597122	0.20586	0.916907	0.538057	0.771003	0.376019	0.0534625	-0.141123	1.13205	-0.450455	0.0371254	0.820805	0.813407	-0.85182	0.0310802	-0.212015	0.106325	-0.0950347	1.27432	-0.143686	-1.02844	0.94401	0.420436
TCGA-DD-AACI-01A	-1.3491	0.274304	-0.50217	-0.994965	0.392363	0.330078	-0.66674	0.645692	0.239216	1.00573	-1.74564	-0.160169	0.83219	-0.648952	-0.878343	0.960501	-0.7937	0.726255	-0.668321	-0.333072	-0.0652761	-1.00817	0.58345	0.267218
TCGA-DD-AACH-01A	-0.960064	0.445238	0.168421	-0.440824	-0.207994	-0.115686	-0.165324	1.63651	-0.532039	1.24486	-1.13428	-0.625348	0.988338	-0.649731	1.06415	0.803157	-1.22849	0.123776	-0.000970746	-1.69674	-0.00673782	-1.01902	0.967222	-0.547624
TCGA-DD-A119-01A	-1.62401	-0.22873	0.961937	0.197354	-0.573717	-0.301109	0.252186	0.627754	-0.87186	-0.397158	0.102064	0.0468618	0.827142	-0.969651	0.453156	0.543136	1.1901	-0.0252123	-0.387528	-0.519594	0.386548	-0.628839	1.10769	-0.408656
TCGA-K7-AAU7-01A	0.197835	1.1843	-0.231333	1.28382	-0.0878099	-0.387742	-1.04426	0.370334	0.487823	-0.464303	-0.480938	-1.03384	0.44994	-0.314629	0.634656	0.437844	0.0493838	0.540976	-1.22347	-0.669502	-0.342968	0.489586	0.812208	0.199656
TCGA-DD-A114-01A	-0.000356356	1.37831	-0.875559	0.647783	-0.362766	-0.226508	0.0246968	0.0219823	-0.138342	0.33888	-0.71937	-2.37296	-0.180128	1.00215	-0.926494	0.106751	-0.200977	-0.228188	-0.909815	0.433141	0.0024496	0.171952	1.09644	2.0244
TCGA-YA-A8S7-01A	0.192216	1.37257	-0.946928	0.616456	0.526942	0.507446	-0.104662	0.91365	0.40651	1.31401	-0.210135	-1.93187	0.507783	0.297346	0.137159	0.668519	-1.21463	-0.295146	-0.996809	-0.507745	0.213753	0.0602239	0.720721	2.62665
TCGA-DD-AAD5-01A	-0.13431	1.02733	-1.77706	-0.994965	-0.737635	-0.284013	-1.45663	0.129912	-0.920481	1.58256	-0.721672	-1.1682	0.743437	0.554205	0.27062	-0.355395	1.24912	-0.474496	-3.41764	-1.0162	0.273879	-1.02453	0.537156	1.03482
TCGA-CC-A1HT-01A	-0.0645759	1.47153	-2.62734	-0.994965	-0.166865	0.0613571	-2.56503	0.651827	-0.586804	1.42093	-1.65051	-2.53534	0.831123	0.807713	0.36942	0.138625	0.026729	0.331996	-2.20797	0.592241	0.0364841	-1.02612	1.09711	3.07374
TCGA-BC-A10W-01A	-0.636877	0.979003	-3.04042	-0.827511	0.240127	0.134238	-2.88357	1.69245	-0.28232	1.64881	-1.52586	-0.218415	0.840491	0.206831	-0.955824	-0.599682	-0.878094	-0.456043	-0.19849	-1.02276	-0.149559	-1.03206	1.15118	0.709272
TCGA-G3-A3CI-01A	0.631638	-1.52789	0.696391	-0.65033	0.857663	0.646935	-1.11807	0.279182	0.409347	-0.0635601	0.919036	0.0702757	-0.273185	-0.469683	-0.948664	-1.14492	-0.887686	-0.317644	-1.46687	1.02866	0.281518	-0.545146	-0.0390765	0.793074
TCGA-DD-A4NL-01A	1.64241	-0.593318	0.723425	0.658334	1.198	1.04895	0.240985	0.83264	2.32648	1.10802	1.06725	0.363912	-0.824448	-0.280716	-0.918115	-1.23482	-0.659215	-0.562387	-1.12773	-0.0211835	-0.707232	-1.02522	-0.515807	0.390067
TCGA-DD-A1ED-01A	1.17998	-1.39398	0.76608	0.596878	0.89869	1.21444	0.077063	0.891416	1.78379	1.16268	1.05829	0.254241	-0.987291	-0.0137645	-0.943094	-1.01655	-0.523562	-0.433731	-1.25457	0.0996072	-0.412441	-0.958128	-0.388665	0.639593
TCGA-ED-A627-01A	1.21974	-0.957967	0.550037	2.00558	1.01405	1.4866	-0.163098	0.350755	1.38427	1.1625	0.766186	-0.546774	-0.623834	-0.0934571	-0.909265	-0.7432	-0.703783	0.0332843	-0.564684	0.42694	0.0395651	-0.875345	0.237966	0.537546
TCGA-UB-AA0V-01A	1.10699	-1.47913	0.433321	1.59576	0.87573	0.841043	0.596175	0.422713	0.762217	1.53702	1.14176	0.155798	-1.08527	0.185721	-0.858011	-1.31232	-1.1287	-0.309534	-0.789514	1.34174	0.558356	-1.01434	-0.49003	0.464114
TCGA-BC-A110-01A	1.55783	-0.0131419	0.526708	1.3409	1.78665	2.16547	0.418209	0.380116	2.17874	0.134003	1.15219	-0.304141	-1.23274	-0.533759	-0.672989	-0.723885	-1.04732	-0.780633	-0.973773	-0.0258541	-1.33179	-0.697499	-0.459414	0.582997
TCGA-BC-A10X-01A	1.61587	-1.39951	0.640356	2.01461	1.24827	1.61646	0.760338	0.508787	2.48593	1.56763	1.113	0.241527	-1.32981	-0.72036	-0.913456	-0.83748	-0.95341	-0.895123	-0.959305	-1.06194	-2.14711	-0.980628	-0.605764	0.34912
TCGA-G3-AAV6-01A	-2.09324	-2.15533	-0.698199	-0.749036	-1.41068	-1.14526	0.831126	-0.8033	-0.475354	-0.894352	-0.980704	-0.29686	0.57231	1.85507	-0.688457	-1.0756	0.350012	-1.20288	0.407618	1.08817	-0.276641	0.0527032	0.896795	-0.5275
TCGA-UB-A7ME-01A	-1.02196	-0.520438	-1.15131	0.432311	-0.157231	-0.359936	-0.187675	-0.746284	1.35107	0.168497	-0.292755	0.238123	0.171711	1.86983	-0.921164	-0.953637	0.146198	-1.18104	0.282759	1.34201	-2.29858	-0.694914	0.872768	-0.121835
TCGA-XR-A8TE-01A	-1.04448	0.245746	-2.39142	0.982502	-0.683429	-0.395027	-0.227409	-0.703913	-0.4868	-0.181576	-0.652479	0.590384	0.811151	2.49167	-0.923903	-1.70273	1.23191	0.835427	0.86624	1.60596	0.573497	-1.00664	0.617715	-0.487897
TCGA-DD-AACN-01A	0.485304	-0.973229	-0.176334	1.04135	0.577016	0.954883	-0.386765	-1.35346	-0.673033	-0.612437	0.364339	-0.163921	1.08135	1.75702	-0.932147	-0.872143	1.02969	1.23605	0.704509	1.5338	0.46265	0.967455	0.957654	-0.197191
TCGA-DD-A116-01A	-0.654947	-1.36008	-0.725372	-0.0238334	0.785199	0.621575	-0.742465	0.168051	-0.648267	-0.926197	-0.238973	1.04599	0.869866	1.69389	-0.890481	-0.0416301	0.229647	0.447991	-0.140986	-0.523012	0.639232	-1.02945	0.831173	-0.44107
TCGA-ED-A7PX-01A	0.623087	1.12374	-2.816	0.297609	-0.729599	-0.614432	-2.07111	-2.69648	-0.788187	0.136525	-1.74564	-1.72453	0.498548	2.55155	-0.944339	0.553177	1.18857	-0.590927	0.0951934	1.735	0.893705	-1.03171	1.15482	1.7748
TCGA-DD-A3A9-01A	-0.174085	-0.245228	-2.72082	0.188038	-0.353989	-0.067918	-0.866433	-3.00016	-1.08725	-1.34562	-0.963145	-0.983113	1.00144	2.81087	-0.920338	0.867827	1.09069	1.22628	-0.443803	1.76062	0.891819	0.742242	1.14157	1.16572
TCGA-CC-5261-01A	0.592585	0.628269	-1.1512	0.833065	-1.05377	-0.766896	-0.160493	-3.52035	-0.330096	-0.461708	-0.928343	-0.573583	0.336689	2.05134	-0.932024	0.844339	1.06811	0.440079	0.0902539	1.33796	-0.422316	0.614704	1.15712	0.236389
TCGA-ED-A5KG-01A	0.309335	-0.244353	-2.14353	0.392698	-1.31197	-1.14522	-0.437564	-2.53864	-0.714009	1.15345	-1.74564	-1.13776	0.854565	1.85849	-0.86687	-0.419947	0.343527	1.1127	-0.0613742	1.08696	-0.269115	-0.834926	1.20043	1.58587
TCGA-DD-AADK-01A	0.922951	-0.415113	-1.43543	0.271881	-0.9354	-0.554969	0.187618	-1.32584	-0.321442	1.49962	-0.670233	0.118192	0.836395	1.25311	-0.888984	-0.32484	0.245373	0.396537	-1.22233	1.31175	0.387042	-1.02452	0.946366	0.629463
TCGA-DD-AAD1-01A	0.00740717	-0.20748	-2.2279	1.6591	-0.617378	0.084023	0.452051	-0.363178	-0.65582	1.3951	-1.07426	-0.222138	0.852534	1.71884	-0.908507	0.406684	-0.131289	1.12886	0.0856828	0.933437	0.157563	-0.867563	1.00838	0.55799
TCGA-DD-AAVQ-01A	-0.874015	-0.991546	-1.57588	1.33375	-0.943742	-0.705011	0.429148	-1.71563	-0.538028	0.798698	-1.56525	-0.00241631	0.869718	1.99132	-0.9014	0.670852	0.327602	0.28648	0.683561	1.42766	-0.000274417	-1.01113	0.877315	0.333161
TCGA-G3-AAV7-01A	-0.552629	1.18122	-2.72525	-0.429605	-0.984291	-1.12177	0.761098	-0.334468	0.789939	-0.370243	-1.48114	-1.67679	-0.0324747	1.6802	-0.870421	0.655969	0.115331	-0.237468	-2.0174	-0.0139403	-0.84238	0.682659	1.1617	0.135522
TCGA-DD-A4NH-01A	-0.887945	0.95409	-1.90392	-0.60634	-0.923382	-1.22987	1.05389	-1.66445	-0.791101	0.235546	-1.57475	-0.588369	0.974384	1.37939	-0.913875	-0.280872	-0.838514	0.184772	-1.96273	1.7134	0.517555	-1.00348	1.07919	1.51113
TCGA-2V-A95S-01A	-0.772943	0.788611	-2.68421	-0.994965	-0.5286	-0.761629	0.363	0.103315	-0.236557	0.614198	-1.54667	-0.0905539	0.986702	0.0372626	0.268434	0.56003	0.614296	0.991129	0.346514	0.728221	0.31899	-0.924778	1.04872	-0.0977757
TCGA-WX-AA44-01A	-0.783966	1.16878	-1.61587	0.113165	-0.363782	-0.742848	-0.24382	0.128832	0.220744	-0.00872015	-0.145479	-0.393993	0.980818	2.31846	-0.904129	0.679197	-0.207051	0.256157	0.284115	0.406722	0.576112	-1.02041	1.03448	1.37486
TCGA-CC-A7IG-01A	-0.414935	2.05746	-1.50018	-0.761874	-0.475767	-0.62559	-0.319013	-0.621552	0.0971247	0.353769	-1.35898	-1.05295	0.97744	2.37935	-0.936573	1.13157	0.0931855	0.168453	-0.104952	0.871331	-1.75795	-1.02088	1.14107	1.71354
TCGA-CC-A8HV-01A	-1.05645	1.69022	-2.03207	-0.434916	-0.337302	-0.856227	0.769524	-1.39156	-0.580878	0.347217	-1.32783	-0.887398	0.973435	2.91567	-0.897288	0.368222	0.781601	1.18509	1.09699	1.54952	-1.26264	-1.02297	1.08909	-0.136167
TCGA-UB-A7MA-01A	-0.0617623	1.57752	-2.87608	0.347283	-0.718286	-0.744109	-1.19994	-1.0544	0.407757	0.961758	-1.5656	-0.707858	-0.0693502	2.60275	-0.939063	1.52075	1.11515	0.606373	0.830975	0.763689	-0.550297	-1.04046	0.94377	-0.662665
TCGA-G3-A3CH-01A	0.561588	0.893476	1.01677	0.370213	0.276452	-0.302244	-1.45812	-0.604699	-0.451589	-0.187009	-0.305624	0.847695	0.76932	-0.750192	-0.925967	0.507154	-0.66117	-0.206058	0.374087	0.228002	0.926318	-0.999617	1.09331	-0.226951
TCGA-CC-A7IF-01A	-0.549526	0.929569	0.995853	-0.0299147	-0.991318	-0.92989	-2.83453	-0.381155	-0.615492	0.817917	0.258907	0.111011	0.977324	-1.02196	-0.92903	-1.15764	1.18543	0.320287	0.822568	1.32567	0.875895	-1.03426	0.631689	-0.472225
TCGA-2Y-A9H3-01A	0.0129356	0.000508072	-0.495282	0.47508	-0.821757	-0.73557	-1.72549	-0.828105	1.00984	0.057624	-0.51824	-0.837991	0.511622	-0.50088	-0.824008	-0.983488	0.771819	-0.303273	-0.288408	1.17128	0.0832873	0.176392	1.09256	0.490504
TCGA-G3-A25Y-01A	0.302669	0.837065	-0.276869	0.437421	-1.05759	-0.492224	-0.215081	-0.400627	-0.191005	-0.153282	-1.3417	-0.40397	0.345432	1.14468	-0.943861	-0.196789	1.04888	0.846151	-0.108974	1.64141	0.366957	0.0817053	1.21222	0.0692985
TCGA-CC-5258-01A	-1.35926	1.115	-0.0464335	-0.788014	-1.0554	-0.759963	0.16101	-1.98841	-0.540583	1.24577	-1.48042	0.542561	0.736257	1.1033	-0.929246	-0.895887	-0.00774457	-0.15751	-0.622337	0.745852	0.488998	-1.0183	1.20569	-0.0722358
TCGA-CC-A7IE-01A	-1.57266	0.271192	0.262224	-0.488107	-0.71431	-0.639076	0.593712	-1.33053	-0.849745	1.36583	-1.26125	0.325099	0.225972	-0.744284	-0.854852	-0.610273	0.10211	-0.0617503	-0.779264	1.12041	-0.671805	-0.336882	1.11865	0.416619
TCGA-DD-AAVZ-01A	-1.01078	-1.01223	0.764989	-0.205297	-0.725349	-0.851346	0.340168	-1.15836	0.338879	0.537844	-1.22318	0.297044	-0.223105	-0.640748	-0.916054	-0.988461	0.924121	-0.390659	0.0508179	1.5449	0.338492	-0.730095	1.08154	-0.464077
TCGA-ED-A8O6-01A	-1.6946	-1.35999	-0.239534	0.33057	-0.892553	-0.56098	0.65286	0.100248	-0.477353	2.2903	-1.14856	0.152666	0.486291	0.574378	-0.89038	0.396379	0.922947	-0.195491	0.825345	1.06077	0.266357	-1.01959	0.95786	-0.349643
TCGA-DD-AADO-01A	-1.11477	-0.631625	-0.25325	-0.306724	-1.36642	-0.86285	-0.292395	-1.23047	0.31557	0.99479	-1.74564	-0.162569	0.842978	0.338829	-0.938704	0.69283	1.33004	1.22142	0.485817	1.50663	-0.292273	-1.02778	1.08699	-0.599366
TCGA-5C-A9VH-01A	-0.825022	-0.927742	0.11432	0.461681	-0.743411	-0.654244	-0.474766	-2.09384	-0.373051	0.986734	-0.345797	-0.236411	1.04342	0.286904	-0.891927	0.561384	1.43292	1.23139	0.503917	0.683117	0.211962	-0.994619	0.678205	-0.155189
TCGA-DD-A3A3-01A	-1.35594	-0.297804	0.647911	-0.994965	0.191936	-0.241748	-0.146872	0.624758	-0.417928	1.53803	-0.121561	0.443024	1.03096	-0.872362	-0.942416	0.795361	-0.510422	1.00058	0.844925	1.46227	0.566333	-1.04232	0.758781	-0.475268
TCGA-DD-AAVS-01A	-1.50899	-0.373709	0.818846	-0.994965	-0.920813	-0.303903	-1.06244	0.049196	-0.27078	1.16401	-1.26939	0.103814	1.0508	-0.804966	-0.892726	-0.0603887	1.11707	0.342059	0.933031	0.177806	0.224608	-1.02283	0.856433	-0.910841
TCGA-DD-A113-01A	-0.695557	0.644489	0.741581	-0.787942	-1.38161	-1.08125	0.27285	-0.866671	0.0297569	1.48509	-1.74564	0.0815604	0.874179	-0.338638	-0.93077	1.69778	0.487563	0.618	0.405341	1.10643	0.662705	-1.03826	1.13991	-0.873078
TCGA-UB-A7MF-01A	0.312656	-1.0791	0.677736	-0.280029	-1.00102	-0.643501	-0.186792	-0.214559	0.275456	1.09152	-1.26443	-0.560844	0.694411	-0.558026	0.926885	1.44061	0.635887	0.347069	1.14287	0.783867	-0.16375	-1.0334	0.876282	-0.473649
TCGA-DD-AAEG-01A	0.318251	-0.0725927	0.750887	-0.774256	-0.816793	-0.63755	0.799312	0.551974	0.811439	0.470045	0.321701	-0.0756846	0.77396	0.136981	-0.904852	0.0253379	0.326289	0.64717	0.788676	0.208133	-0.507509	-0.50818	0.613013	-0.455043
TCGA-ZP-A9CZ-01A	-1.05789	1.07143	0.875408	-0.994965	-0.32268	-0.109916	1.80064	-0.577993	0.939017	1.63241	-0.618846	-0.642789	0.952287	-0.710277	-0.803744	1.19377	-0.527623	0.0595609	-0.0191065	0.434711	0.0655061	-1.02178	0.657342	0.154316
TCGA-ED-A66X-01A	-0.375796	-1.73873	0.389047	0.248224	-1.19419	-0.713406	0.493863	-1.37969	-0.43982	0.0993124	-1.58668	-0.911497	0.789176	-0.30171	-0.907042	0.0515192	0.259401	-0.911294	-1.54542	1.07158	0.574668	0.350648	1.145	1.02367
TCGA-DD-A118-01A	-0.888564	-1.14598	0.844536	-0.467869	-1.66395	-1.36046	-0.68293	-1.65208	-0.355646	-0.217979	-1.42026	-0.625917	0.755175	-0.950694	-0.922736	1.33336	1.44021	0.195664	-0.632945	1.47572	0.771282	0.805826	1.15619	0.261005
TCGA-DD-A73G-01A	-0.776461	-0.406103	-0.235268	0.0869711	-0.624732	-1.09125	-0.635002	-2.34898	-0.690372	-0.734351	-0.69041	-0.603805	0.978292	-0.29364	-0.933895	0.532924	1.11905	1.28894	-0.595501	1.72782	0.705838	0.511907	1.14809	0.743334
TCGA-5C-A9VG-01A	-1.215	-1.18723	0.59762	-0.376261	-0.0171913	0.256627	-0.330283	-3.2516	-0.61577	-1.04283	-1.07651	-0.554264	0.958926	0.0997574	-0.915572	0.431584	0.722482	0.830934	-0.12501	1.54802	0.50698	0.50632	1.00331	-0.104498
TCGA-DD-AADI-01A	-1.37284	-0.989603	-0.402319	1.13223	-0.973422	-0.720684	-0.369963	-0.966055	-0.866235	-1.08295	-1.39007	0.0511695	0.959267	0.502367	-0.918555	1.00783	1.00433	1.59879	1.35058	1.34853	0.68232	0.953834	1.06799	-0.503252
TCGA-2Y-A9H5-01A	-0.0640163	-1.2247	-0.665403	0.92735	-0.530915	-0.509728	-0.107477	-0.790796	-0.285251	-0.710528	-0.75253	-0.229088	0.62523	1.06399	-0.748349	1.18017	0.609004	0.511349	0.50047	1.11261	0.433799	0.651278	0.976184	0.160688
TCGA-DD-AADA-01A	-0.288158	-0.776461	0.0740738	0.838111	-0.890469	-0.988533	-0.738559	-1.40916	-0.322244	-0.711989	0.563015	-0.121052	0.92943	0.915647	-0.930063	1.17543	0.816424	1.15918	0.576528	1.34478	0.506597	0.976321	0.336107	0.262683
TCGA-2Y-A9H6-01A	0.638487	-0.816136	0.651091	1.6225	-1.15548	-0.690881	-0.870121	-0.605108	-0.191816	0.071167	0.157234	0.0478031	0.670202	0.286316	-0.898701	0.656998	1.17706	1.25665	-0.364725	1.13194	0.386873	0.338413	0.948429	0.00370007
TCGA-BC-A10R-01A	-0.825919	-0.873165	0.520858	1.37081	-1.06452	-0.393333	-0.130599	-0.850349	0.259204	-0.826095	0.871111	-0.870168	0.948697	-0.317809	-0.941893	0.534508	0.839911	1.34686	-0.291211	1.40168	0.867949	-0.00397029	0.296426	0.793122
TCGA-ED-A8O5-01A	-0.765905	-0.546639	0.325656	-0.994965	-1.71525	-1.58666	-0.203293	-0.448829	-0.217175	-1.00776	-1.45501	0.0289917	0.989467	-0.718918	-0.904999	1.72192	1.81564	2.12604	1.20678	1.65037	0.769823	1.20253	1.11805	-1.19202
TCGA-ED-A7PY-01A	-1.48658	-1.02635	0.670376	-0.994965	-1.6681	-1.11108	-1.21765	-0.837189	-0.810614	-2.12179	-0.706683	0.495404	0.868532	-0.159632	-0.951806	0.522861	1.91424	1.03414	1.09922	1.65758	0.606512	1.47506	1.21599	-1.05778
TCGA-BW-A5NP-01A	-2.12825	-1.88562	-0.0892454	-0.515599	-1.83052	-1.39769	0.882388	-0.683049	-0.926265	0.202806	-1.74564	-0.235838	0.878309	2.52138	-0.925715	2.12585	2.05156	1.72036	1.39352	1.73286	0.256873	-1.01435	1.14944	-0.639619
TCGA-RC-A7SH-01A	-0.730549	-0.276909	-0.33626	-0.994965	-1.04014	-1.43086	0.140467	-2.55696	-0.88751	-0.785674	-1.74564	-0.477746	0.942258	1.0057	-0.859197	1.8885	1.66007	1.36712	1.17695	1.69963	0.0663574	-0.0334711	1.13768	-0.840712
TCGA-DD-AADW-01A	0.416255	1.10793	-0.578051	-0.352612	-1.03506	-0.756497	0.333689	-0.685685	-0.552968	0.662438	-1.37201	-0.492224	0.794507	2.40565	-0.918782	1.68148	1.60572	1.73167	1.63284	1.63388	0.463089	-1.0192	1.15332	-0.461126
TCGA-DD-A1EH-01A	-0.109275	-0.760178	-2.92843	-0.135191	-1.82903	-1.26126	0.262737	-1.20736	-0.588669	0.0771015	-1.51077	-0.770388	0.87034	2.53452	-0.937519	1.63911	1.58642	1.24772	1.12913	1.3829	0.556083	0.0458324	1.2108	-0.677885
TCGA-DD-A1EF-01A	-0.913403	-0.649519	-1.12173	0.622506	-2.06606	-1.36537	0.120331	-0.35844	-0.842044	-0.0894678	-1.03567	-0.214541	0.800105	1.99045	-0.943959	0.957329	1.44561	1.0887	0.140116	1.59473	0.620713	0.299616	1.11519	0.157553
TCGA-DD-A4NN-01A	-1.26983	-1.12583	-1.74698	-0.00933952	-1.89856	-1.32182	-0.832896	-1.46572	-0.227804	0.134289	-1.58758	-0.173027	-0.153995	1.37647	-0.935801	0.305539	1.83163	1.9029	0.754163	1.64539	0.562626	0.14887	0.993582	-0.422434
TCGA-DD-AADY-01A	0.849927	-0.855517	-2.53868	-0.0775042	-1.92319	-1.13043	-2.60932	-0.757604	-0.460861	-1.09333	-1.3307	0.821553	-2.28114	2.69395	-0.755719	1.65911	2.17077	2.1616	1.34847	1.65638	0.721856	1.88765	0.698555	-0.983382
TCGA-ZP-A9D4-01A	1.02034	0.635686	0.431703	-0.994965	-0.941321	-1.06285	1.4165	0.79122	-0.438593	0.570844	1.00751	0.133897	-2.39215	-0.467733	1.13081	-0.0589692	0.388579	1.8271	1.40964	-1.51802	0.539322	-0.575128	-1.93966	-1.05716
TCGA-EP-A12J-01A	0.974147	0.391451	0.519662	-0.994965	-0.175978	-0.643739	1.42969	0.405304	-0.607433	-0.261564	0.642807	0.431738	-2.06433	-1.11804	1.2474	0.888183	-0.668543	1.12223	1.34429	-1.25751	0.826842	-0.226285	-1.22454	-0.866134
TCGA-DD-AAW2-01A	-1.59552	-0.0506094	0.530842	-0.994965	-0.156576	-0.28372	0.0536014	0.382343	-0.80547	1.17913	0.593756	0.45769	0.907723	-0.444884	0.588073	1.64854	-0.599794	1.39049	-0.173226	-0.967805	0.576393	-1.02244	-1.79027	-1.34331
TCGA-DD-AAVY-01A	0.161735	-0.304891	0.386522	-0.994965	-1.19195	-1.48004	0.822612	0.373409	-1.08725	-0.692911	0.71951	0.797746	0.74395	0.11236	-0.925113	0.40812	-0.704376	1.45716	0.625466	-2.11692	0.498484	-1.01253	-2.0401	-1.39465
TCGA-UB-A7MB-01A	-0.304084	1.49586	0.685172	-0.353804	-0.980529	-0.454902	0.507704	-0.132336	1.30647	0.0865436	0.431159	-0.0386235	-0.210548	-1.03813	-0.957708	1.24554	0.9992	0.409144	1.29754	-1.33228	-0.548607	-1.0368	-1.99079	-1.00117
TCGA-ES-A2HS-01A	-1.17814	0.561842	0.367351	0.294789	-0.221081	-0.531197	0.00948121	0.807119	-0.681975	-0.223209	1.19286	0.118976	1.08904	-0.999914	1.34723	1.46618	-0.905547	-1.56027	-0.684439	-0.612399	0.736372	-1.04	-1.53917	-0.0599011
TCGA-MI-A75E-01A	0.887051	0.577002	0.598469	0.750599	0.00230592	0.347766	0.995335	1.05871	-0.294306	-0.53876	0.750465	0.117848	-0.351391	-0.287096	0.568199	-0.317067	0.425794	-0.558905	-0.078367	-0.0774528	0.564058	0.144516	0.0409868	0.383321
TCGA-G3-A5SM-01A	0.301466	0.0902882	0.681985	0.342767	0.234267	0.725456	-0.492685	0.965788	-0.34976	0.241756	0.166434	0.382213	0.634744	-0.49907	0.84486	0.602514	0.272916	-0.754526	-1.12432	-0.188617	0.771454	0.0655339	-0.0712735	0.116756
TCGA-KR-A7K0-01A	0.459045	0.785768	0.394352	0.389265	0.668751	0.649203	0.277193	1.53003	-0.734134	0.732316	0.714626	0.138152	-0.573571	-0.788313	0.876214	-0.18951	-0.858621	-0.319375	-0.852317	-0.955521	0.53252	-1.02327	-0.829973	-0.143532
TCGA-K7-A6G5-01A	0.371132	-0.307804	0.307904	0.600376	0.509319	-0.0805971	1.00592	0.610635	-0.870458	0.252702	0.659549	0.269075	-0.111953	-0.685913	-0.958274	-0.21774	-1.14813	-0.251573	-0.936636	-0.800247	0.41708	-0.220898	-0.991806	-0.0639248
TCGA-DD-AAEH-01A	1.2363	0.00306097	0.851429	0.222072	-0.746253	-0.506061	0.413837	0.523077	-0.589237	-0.0231373	0.899184	0.430331	-1.46731	-0.0585236	0.186345	0.569646	0.702933	1.01772	0.928645	-0.601974	0.680509	-1.01974	-0.160233	-0.252002
TCGA-DD-AAD3-01A	0.759276	-0.23949	0.22746	1.40815	-0.947459	-0.688516	-0.323097	-0.525747	-0.576837	0.163032	0.143401	0.408574	-1.04731	-0.0828347	0.605161	0.409573	-0.204985	0.43471	-0.24603	-0.115525	0.546431	-0.828172	0.127634	-0.00306254
TCGA-DD-AAEK-01A	0.449445	0.109534	0.610662	0.858704	0.515971	0.0437826	0.0724805	0.104769	-0.617875	0.217086	0.3845	0.333561	-0.490591	-0.105574	0.635091	0.275168	-0.930089	0.428959	-0.554235	0.343944	0.488204	-0.259904	-0.220891	0.1976
TCGA-5R-AAAM-01A	1.51439	0.0702401	0.0500224	1.69272	0.32381	0.571955	-0.0506094	0.676954	-0.252644	0.644477	0.821494	0.0945464	-1.1866	0.00450899	1.09493	0.694797	-0.0655613	0.688525	-0.238554	0.0394471	0.779057	0.63536	-0.593059	0.291805
TCGA-DD-A4NI-01A	1.19071	0.238147	0.834343	0.194566	0.0134748	-0.623231	-0.154107	0.704985	-0.470112	-0.151692	0.748738	1.02651	-0.891831	-0.802907	1.145	1.14662	0.185549	-0.28569	0.571496	0.12125	0.82973	0.970396	-0.70891	-0.144448
TCGA-G3-A3CK-01A	0.634299	0.318549	0.656602	-0.994965	-0.267482	-0.49646	-0.572601	0.987094	-0.616416	-0.273412	0.510741	0.455312	-0.554365	-0.555364	0.989156	0.600221	0.337872	-0.652951	-0.000120299	-1.13269	0.478198	0.709376	-0.395448	-0.267606
TCGA-DD-AAW1-01A	0.949969	0.269475	0.598194	-0.994965	0.418152	-0.295381	-1.17755	0.516096	-0.768059	-0.685357	0.672757	0.731577	-1.39477	-0.625469	1.50499	1.8476	-0.88349	0.265899	-0.30201	-1.67192	0.53988	-0.93639	-0.204721	-0.917625
TCGA-DD-A11B-01A	0.467693	-0.637283	0.966169	-0.372012	-0.742678	-0.776328	0.801529	-0.034385	-0.114942	1.18098	0.174995	-0.442216	-2.00639	-1.19585	1.37109	1.76589	-1.11415	-0.491002	-0.459601	-1.12838	0.116072	-1.0411	-0.998993	-0.571807
TCGA-G3-A3CJ-01A	0.645483	-0.0249197	0.115106	-0.994965	2.00418	1.00339	0.357011	-0.0969277	-0.118765	0.395653	1.09352	0.717136	-1.75695	-0.887293	1.10061	1.22865	-1.17054	-1.20001	1.33984	-0.703195	-0.19808	-1.0333	-1.17773	-0.35562
TCGA-NI-A8LF-01A	0.790921	0.341345	0.446961	-0.731297	0.660982	0.0519012	-0.979752	0.169686	-0.504898	1.24788	0.994977	0.167663	-1.34025	-0.0640032	0.14606	1.25943	-0.937595	-0.526023	-0.0560787	-1.09086	-0.0568182	-1.02005	-1.117	0.270541
TCGA-DD-A4NV-01A	1.2524	0.0508187	0.235338	1.01671	0.551234	0.224667	-0.204129	0.460773	-0.187602	-0.0596658	1.07807	0.191682	-1.89548	-0.597566	0.985873	0.68246	-0.822454	-1.25294	0.125857	-0.205955	0.649836	-0.968851	-1.30648	-0.0181133
TCGA-2Y-A9GT-01A	0.372138	0.566004	0.684821	-0.30096	0.668234	0.539975	-0.199561	0.553385	0.190101	0.546697	1.1969	0.0108745	-0.177803	-0.660092	1.05392	0.772976	-0.967561	0.365358	0.659078	-0.224628	0.507033	-1.02038	-0.695862	0.247863
TCGA-BC-A10S-01A	0.373837	0.353095	0.229036	0.342587	0.818278	0.160963	-0.530689	0.452968	0.997226	0.881518	1.11259	0.201118	-0.581331	-0.758248	0.299198	-0.260538	-0.910214	0.531727	0.161762	-0.447864	-0.35338	-0.203632	-1.23187	-0.157936
TCGA-DD-AADS-01A	0.76431	0.405039	0.701914	-0.148431	1.73463	2.01638	-0.899054	0.54756	-1.08725	0.0416659	1.5854	0.8817	-0.506576	-0.560302	0.799174	0.672506	-1.0507	-1.29996	0.982876	1.20827	0.46104	-1.0237	-0.687325	-0.366023
TCGA-DD-AAVX-01A	-0.940175	-0.0239584	0.456946	-0.588873	1.65619	2.47215	-0.617127	1.18128	0.370458	1.46549	0.772962	0.318294	0.88982	-0.0827	1.00912	1.49536	-1.15477	-1.33561	1.59443	-0.780438	0.475683	-0.998492	-0.79412	-0.0816936
TCGA-DD-AAE7-01A	0.767371	0.256708	0.405283	0.76757	2.07805	2.77158	0.735272	0.664536	0.559465	0.038734	0.997455	0.500079	-0.193034	-0.47254	0.942569	0.951401	-1.01088	-1.43697	-0.306813	-0.238405	0.447864	0.247355	-1.08088	-0.287396
TCGA-BC-A69I-01A	1.02608	0.381134	0.618998	0.653658	1.58228	1.98256	0.463089	0.940457	-1.08725	-1.50749	1.32091	0.335454	-0.928584	-0.362765	1.27285	1.0957	-1.24975	-1.08004	0.634162	-1.18549	0.70687	0.0934856	-1.76269	-0.580021
TCGA-G3-AAUZ-01A	0.636169	1.70556	0.976413	0.652025	0.939989	1.09619	0.622098	0.762835	-0.462054	-0.629309	1.2695	0.276885	-1.68598	-1.00178	-0.866632	1.36611	-1.1178	-1.22809	0.0872457	-1.18305	0.514122	0.34375	-1.43127	-0.525409
TCGA-DD-A3A4-01A	0.818384	-0.0394423	1.1882	-0.68641	1.07842	1.17213	1.20704	0.806396	-0.511023	-2.46385	0.565096	0.676166	-1.35174	-1.00058	1.1057	1.25033	-0.714757	-0.0720703	0.431741	0.406843	0.944151	1.5856	0.13943	-0.249271
TCGA-ZP-A9CY-01A	1.00916	0.437327	0.746094	1.4838	0.567211	0.172931	0.589637	0.62392	2.14833	-0.509615	0.987851	0.339658	-1.08326	-0.658353	1.18355	0.588037	-0.992134	-0.603175	0.119471	-0.313399	-1.41365	1.1664	-1.17242	-0.397792
TCGA-ED-A7XO-01A	0.490694	1.41461	0.488939	1.09903	1.0553	1.25044	0.441084	0.508051	1.57008	-0.354511	1.20578	0.389336	0.0113049	0.0546597	-0.929768	-1.29807	-0.963503	-0.803276	0.0126278	0.271576	-0.747548	0.256832	-0.538106	0.0447053
TCGA-LG-A9QD-01A	1.43185	0.51342	0.575483	-0.52992	1.28928	1.45486	0.272925	0.490263	1.63589	0.835041	1.01162	0.318818	-0.955322	0.0130651	0.984757	-0.610023	-0.598658	-1.06797	-0.966778	0.122415	-0.287369	-1.00327	-0.402243	0.31958
TCGA-G3-A25V-01A	0.880901	0.396887	0.214719	0.776089	0.984159	0.764383	0.881465	1.94629	-0.335449	1.46578	0.816642	0.00479448	-0.488542	-0.139547	0.341397	-0.763215	-0.558397	-0.117935	-1.38614	0.190043	0.348394	-1.00231	0.125719	1.20972
TCGA-K7-A5RF-01A	1.55411	-0.0526073	0.742064	1.47615	1.0754	1.42728	0.72752	0.690392	-0.291496	1.10432	1.22446	0.712404	-1.2373	-0.309084	-0.350414	-0.333747	-0.926956	-0.798386	-0.866628	0.445255	0.645932	-0.837416	-0.344455	0.614439
TCGA-XR-A8TD-01A	1.28633	0.761238	0.288147	1.21012	0.348461	0.655416	0.658961	-0.352443	0.940975	0.669871	0.397345	-0.0435183	-1.25922	-0.103256	-0.926378	-1.388	-0.0403799	0.521812	-1.49216	0.228671	0.26243	-1.01952	-0.324602	0.148
TCGA-FV-A495-01A	0.264812	1.30551	0.303199	1.47049	0.5555	0.76499	0.116774	-0.265751	-0.380518	-0.925364	1.01792	0.0204857	0.674877	-0.552489	-0.937179	-0.905436	0.529296	0.783072	-0.431918	-0.59642	0.686045	0.480113	-0.229493	-0.396447
TCGA-UB-AA0U-01A	0.805965	0.605143	-0.203428	1.86747	0.178473	0.362076	-0.000728361	-0.300648	0.59021	0.101454	0.283287	-0.274442	-0.325524	0.206848	-0.809009	0.699649	0.72335	0.256333	-0.0411735	0.975153	0.564405	0.830749	0.740888	0.0351974
TCGA-DD-A4ND-01A	0.895132	-0.188291	0.367851	1.23087	0.214601	0.320715	0.599218	-0.239077	1.34405	0.42984	0.0648408	0.0166828	0.52553	-0.35073	0.145421	-0.441205	-0.844702	-0.0650098	-0.516121	1.09778	-1.65768	-0.258287	0.278086	0.635612
TCGA-BD-A3EP-01A	-0.396811	0.194486	-1.31687	0.755976	-0.163903	-0.561016	0.0638551	0.678633	1.05215	0.0299964	-0.652945	-0.0859012	0.555155	0.0265704	0.7943	-0.425179	0.144847	0.758616	-0.366075	-0.0241944	-0.844647	0.670663	-0.0387001	0.565405
TCGA-DD-AACT-01A	0.867524	-0.0465703	-2.07728	0.63368	-0.131628	-0.249661	0.260907	1.18754	-0.213082	1.65626	0.396256	-0.07166	0.195399	1.14848	0.344708	0.125276	-0.33323	0.472879	-0.126562	0.155645	-0.200569	-1.0031	-0.179235	0.192794
TCGA-MR-A520-01A	0.369592	-1.83878	0.92591	-0.125856	0.776322	0.744749	-0.0531176	0.541856	-0.0896732	-1.20764	0.774758	0.820311	0.332398	-0.529796	-0.919376	-0.236388	-0.695687	-0.0728117	-1.44962	0.651854	0.873951	0.637814	-0.858783	0.0825785
TCGA-WX-AA46-01A	1.15662	-1.13445	0.736718	1.30335	1.35833	1.22889	1.07488	0.595114	-0.334987	0.520204	1.36256	0.88928	-0.349651	-0.149437	-0.877306	-1.19448	-1.06606	-1.41171	-0.345547	-0.19764	0.727386	0.149573	-1.46395	-0.703599
TCGA-HP-A5N0-01A	1.25914	-0.248605	-0.000382397	0.501453	0.0561836	0.0494357	0.531574	-0.486719	-0.441519	-0.0839625	1.37323	0.256203	-1.29353	-0.725749	-0.13468	-1.05034	-1.02713	-1.13235	-0.997398	0.468956	0.785665	0.877376	-1.05497	0.306192
TCGA-2Y-A9GV-01A	1.60098	-0.376332	-0.138436	-0.669114	0.802671	0.513138	-0.245166	0.283535	-0.214977	0.329116	0.786541	0.32243	-1.39479	-0.722025	-0.210374	-0.215279	-0.804817	-1.14257	0.0405348	-0.278585	0.519425	0.119611	-0.75394	-0.121602
TCGA-G3-A7M8-01A	1.14051	-1.3665	0.607177	-0.362499	0.21242	0.265103	-1.50392	0.474125	0.111633	-0.651544	1.05595	0.0850061	-1.61681	-0.933286	-0.866118	-1.43317	-0.821453	-0.207157	-0.598356	-0.279759	0.789505	0.583872	-1.27028	-0.0938291
TCGA-DD-A4NP-01A	0.224282	-1.80102	0.454434	0.397164	0.304367	0.408	-1.93221	0.568882	2.36927	0.475658	1.00611	0.702413	0.422097	-0.592575	-0.941963	-1.35794	-0.800896	-0.586719	0.228822	-0.647057	-1.95338	-1.03275	-0.972605	-0.203611
TCGA-DD-A1EB-01A	0.519182	0.152709	0.493741	-0.434861	0.225282	-1.57088	-5.54114	-0.808786	-0.891138	-1.00324	1.47009	1.08152	-1.39907	-0.902607	1.41343	0.361517	0.491277	1.5472	0.0841311	1.68537	0.753381	1.32648	-1.78108	-0.608833
TCGA-DD-AAE3-01A	0.272274	0.311013	0.485289	-0.3685	1.67296	1.09769	-3.78803	1.04251	-0.781944	-0.940736	0.973904	0.81319	0.515427	-0.433062	1.06105	-1.38836	-1.18151	0.216551	0.982632	-1.13986	0.526676	1.24802	-1.49104	-1.11381
TCGA-DD-AAW3-01A	0.414998	0.374665	-0.0564049	-0.327391	0.284371	-0.541797	-0.487413	-0.223172	-1.08725	1.69713	0.44323	0.751571	0.984728	-0.208043	1.63313	-0.74643	-0.703708	1.81606	1.37621	-0.231713	0.501305	-1.00706	-1.13265	-0.604941
TCGA-DD-AACB-01A	-1.16754	0.585725	-0.258122	-0.994965	-0.476667	-0.601121	-0.375933	0.154558	-0.119972	0.587366	0.309302	-0.0266668	-0.0443513	0.259624	1.46232	-1.24203	0.957835	1.45908	0.214522	-0.671956	-0.490153	0.0299454	-0.241783	-0.485352
TCGA-DD-AADU-01A	-0.362837	0.694541	-0.195291	-0.658114	1.42731	-0.862359	-1.55736	1.34845	-0.198985	-1.78586	0.732458	0.945887	0.835394	0.159593	1.27884	-1.14122	-0.364817	1.71415	1.36971	-1.84934	0.295854	-0.467449	0.205008	-0.803857
TCGA-ZS-A9CG-01A	0.398222	-0.172809	-0.0482415	-0.536072	-0.237509	-0.241281	-1.03144	0.275984	-0.737554	-0.999488	1.07641	0.496437	0.950235	1.36069	-0.838847	-1.2972	0.847664	1.52397	0.192585	-1.07564	0.587974	-0.242141	-0.69997	-0.163229
TCGA-NI-A4U2-01A	-0.148544	-0.065511	0.674673	-0.824725	-0.0566026	-0.79912	-0.566187	0.0721054	-0.296721	-1.27507	1.51575	1.31257	0.900348	-0.943819	1.20961	-1.42168	-0.931124	0.204345	-0.800224	-0.754325	0.869327	0.68127	-1.11827	0.061151
TCGA-DD-AAEB-01A	0.0534221	0.565517	0.464309	-0.994965	1.24721	-0.191454	0.656142	-0.388082	-0.0466543	-1.46933	1.62281	0.517016	0.592208	-0.443166	1.66659	-1.5068	0.41083	1.84304	1.52083	-0.51011	0.624108	1.14329	-1.81261	-0.54724
TCGA-DD-AAEA-01A	0.491505	0.860567	0.331615	-0.994965	0.506126	-0.72005	-0.254488	-2.58551	-0.570137	-0.746423	0.250428	0.108285	0.0919443	-0.136354	1.05992	0.142981	-0.893875	1.27944	0.367026	0.419359	0.620476	0.855279	-0.325665	-0.460044
TCGA-WQ-AB4B-01A	-0.818682	0.540918	0.0256876	-0.588551	1.89814	1.07258	0.0785261	-0.631781	0.0339371	-1.2149	-0.0242723	0.32121	0.694052	-0.0450201	1.32836	1.01967	-0.866406	0.504125	-0.249053	-0.514265	0.487145	0.897293	-0.452109	0.532656
TCGA-FV-A496-01A	0.274853	0.492192	-0.724921	-0.423457	0.0554235	-0.579395	0.190651	-0.553225	2.40701	-2.18141	0.744703	-0.618626	0.587077	-0.360415	1.82152	-0.724985	-1.21943	-2.12454	1.27401	0.141459	-1.9502	2.24911	-2.08669	0.546418
TCGA-CC-A3MB-01A	-0.203272	0.266005	-0.659763	0.221193	-0.147965	-0.147227	0.427064	-1.96719	0.839995	-1.5844	-0.0955906	0.360636	0.505953	0.388318	1.07872	1.2296	0.869179	-0.0854031	0.855256	0.272249	-1.93151	0.720623	0.991185	-0.741035
TCGA-2Y-A9H8-01A	-1.05084	0.331588	-0.384818	-0.721769	-1.22441	-1.55852	-0.221272	-1.31784	-0.64014	-0.610922	-0.603978	0.545256	0.842672	0.114841	-0.903873	0.723916	0.416114	-0.454869	1.80783	1.57337	0.0298806	1.36767	-0.088174	-0.780865
TCGA-2Y-A9H7-01A	-1.41946	0.593465	0.405466	-0.754587	-1.00622	-0.656505	0.746379	-0.167441	-0.68263	-0.949893	-1.27375	0.840528	0.959227	-0.115914	1.08611	1.31958	1.29661	0.00546381	1.30733	1.36999	0.811416	1.31391	1.1386	-1.02763
TCGA-DD-A3A8-01A	-0.208923	-0.255859	0.304385	-0.994965	-0.851322	-0.9018	1.13363	0.245115	-0.540226	-0.377994	0.73262	0.671935	1.09302	0.611974	0.993742	-0.619231	1.13153	1.93103	0.384973	0.217431	0.917824	0.441265	-0.577101	-0.260597
TCGA-G3-A5SL-01A	0.0581279	-0.607707	0.470176	-0.470082	-0.379698	-0.516165	0.274331	0.323113	-0.782306	-1.27192	0.446132	0.396069	0.677538	-0.153014	0.864704	0.0674584	0.684613	1.29166	0.793474	-0.778518	0.750628	1.8444	-0.444376	-0.513772
TCGA-3K-AAZ8-01A	0.177442	0.477999	0.340347	0.0111419	-1.35615	-1.15893	0.844958	0.16863	-0.609184	-1.85965	0.0340945	0.680066	1.02217	-0.227742	1.09921	-0.0287249	1.35813	1.51459	0.520369	0.818854	0.599101	1.37239	-1.10354	-0.976757
TCGA-KR-A7K2-01A	-0.125325	0.29055	0.641989	-0.432457	-0.574076	-0.514116	0.528939	-0.844993	0.10272	-1.35167	-0.337313	0.330245	1.06599	-0.837073	1.50295	0.779806	0.785826	1.2511	0.724736	0.625583	0.661976	0.952285	0.219309	-0.756955
TCGA-G3-AAV0-01A	-0.551512	0.612282	-0.0379421	-0.25678	-1.18655	-0.859362	0.339955	-0.850827	-0.805814	-1.66205	1.35587	0.36273	0.426969	-0.032888	0.0211619	1.71101	1.09973	1.30239	0.84924	0.387097	0.635603	1.34656	-1.00704	-0.617963
TCGA-DD-A73B-01A	-1.39717	0.674076	-0.933329	-0.994965	-1.17782	-1.23224	1.03247	0.805252	0.768886	-1.10157	0.1774	0.177117	0.988429	-0.503748	-0.939151	1.67337	0.917381	0.789427	1.0724	0.105273	0.208458	1.94446	-1.76504	-1.28587
TCGA-DD-A3A2-01A	0.836021	-0.387695	0.789907	0.627751	-0.955076	-0.910257	-1.3503	-0.607519	-0.85462	-0.838665	1.3564	0.993411	-0.625335	-0.938452	0.269713	1.12318	0.835633	1.47997	0.530814	1.73352	0.880259	1.38775	-1.16452	0.0221148
TCGA-DD-A73C-01A	0.868861	-0.880787	0.638878	-0.994965	-0.949137	-1.1965	-1.87366	-0.531982	-0.767654	-0.0708177	1.18688	0.0364917	-0.37953	-0.947447	-0.934409	-1.02409	1.18561	1.31368	-0.0988104	1.54651	0.649024	0.892633	-1.17133	-0.207245
TCGA-ZP-A9D0-01A	-0.646712	-1.55358	1.17007	0.351103	-0.991384	-0.564613	-0.591986	-0.814327	-0.0412809	-1.28418	0.872691	-0.0696526	0.949611	-0.744468	-0.89871	-0.0759967	0.83306	0.736911	0.617033	-0.105662	0.564852	1.03129	-0.416391	0.0545271
TCGA-2Y-A9GU-01A	0.302062	-1.0482	0.462854	-0.994965	-1.1929	-1.52013	-0.352194	-2.15567	-0.421725	-1.75813	0.332295	-0.0450634	0.926582	-1.03566	-0.853143	-0.0358537	0.863427	0.486208	1.05215	1.69176	0.804675	1.4208	1.06212	-0.652869
TCGA-DD-A39W-01A	-1.52506	-0.819027	0.15814	3.16312	-0.572271	-0.319249	0.330864	-0.568241	-0.377227	-1.40238	-0.41816	1.25215	0.856908	1.22859	-0.91476	-1.64079	0.989985	1.24993	1.02854	1.2993	0.757398	1.66355	0.873032	-1.0696
TCGA-EP-A2KA-01A	-0.559163	0.208687	-2.83844	-0.262672	-1.55	-1.1426	0.197773	-0.0426959	1.93687	-0.573617	-1.43547	-0.417911	0.416188	1.02424	-0.872415	1.15723	1.22613	0.422501	0.360939	-0.50276	-3.12351	0.70407	1.21481	0.730343
TCGA-DD-AACY-01A	-1.12088	0.0413079	0.757086	-0.704565	-1.39047	-1.20651	1.37433	0.00128388	2.12361	0.343517	-0.605724	0.547753	0.912861	-0.479773	0.862258	1.79937	1.2803	1.79901	0.903827	0.666552	-2.54873	-1.00831	0.640019	-0.820027
TCGA-LG-A9QC-01A	0.0430663	0.0613932	-3.32166	-0.994965	-1.25697	-1.2398	-0.236258	-0.702928	-0.884037	0.0982905	-0.717114	0.705303	0.836735	2.38785	-0.910313	-0.851045	1.82102	1.60357	0.969055	1.61232	0.627947	-1.02288	0.799347	-0.673366
TCGA-FV-A23B-01A	-0.554099	0.268467	-0.690019	-0.794973	-1.37289	-0.670075	-0.451667	-0.315597	-0.666258	0.343078	-1.74564	0.383185	0.912794	1.25945	1.16702	0.464399	1.22926	-0.160863	1.10016	1.28083	0.369736	-1.00543	1.22354	-0.883635
TCGA-DD-A39Z-01A	-0.396277	0.368155	-0.478675	-0.994965	-1.88242	-1.00565	-0.0256581	-0.429826	-0.472467	-0.362268	-1.4931	0.877024	1.0354	0.963835	1.31427	0.018536	1.99671	1.82939	1.39942	0.308419	0.727677	-0.23116	1.20231	-0.762101
TCGA-G3-AAV4-01A	0.861392	0.68826	-3.21647	-0.994965	-1.78472	-0.843937	-1.25431	0.626081	-0.897452	-0.755644	0.0953556	0.306155	1.13173	1.36329	1.67449	-1.09858	2.02401	1.80298	1.57337	-0.799848	0.687864	2.10125	1.01094	-1.27109
TCGA-DD-A4NF-01A	-0.955242	-0.023684	0.518646	-0.994965	-1.57484	-1.05273	-0.391198	0.60037	-0.677737	-1.60796	-0.344747	0.604813	1.06302	-0.814289	1.51064	0.0411847	1.50986	1.7725	0.221502	-0.922169	0.845272	1.73444	1.13051	-0.240255
TCGA-DD-AAVU-01A	-0.494404	0.693308	-0.896027	-0.994965	-1.58043	-1.131	-1.26622	0.859922	-1.08725	-1.53515	-0.869359	0.0828924	1.02757	0.57891	1.50964	0.182853	1.89087	-0.0753634	1.16813	-1.71088	0.499457	2.01255	0.988369	-1.49083
TCGA-MI-A75C-01A	0.05204	1.1035	-1.34193	-0.719707	-1.76003	-1.09847	-0.0614959	0.868875	-1.08725	-1.45614	0.221787	0.284411	1.01638	1.31119	1.22658	1.19482	1.4963	1.01634	-1.17765	-1.4402	0.524336	1.06349	0.313501	-0.706112
TCGA-G3-AAV5-01A	-1.10707	1.19443	-0.909451	-0.789312	0.59968	-0.521878	-0.0670596	0.323591	-0.930535	-0.869868	-0.290163	0.634385	0.918913	2.18582	1.15138	0.91005	0.842941	0.72468	1.05026	-1.22894	0.802658	1.1099	0.960795	-1.00265
TCGA-CC-A5UD-01A	-0.239004	1.27825	-2.17184	-0.774748	-1.92635	-0.667206	-1.09116	1.2398	-1.08725	0.0520745	-1.74564	-1.34476	1.11808	2.51456	1.62551	1.64158	1.7981	-0.0461763	0.912471	-1.96873	0.794871	-0.199619	0.987939	0.127069
TCGA-DD-AAW0-01A	0.796057	-1.28142	0.427	1.64957	-0.426663	-0.195468	-0.394852	-0.706425	-0.779738	0.773587	-0.354436	0.0380135	0.772535	0.165218	-0.898804	0.109756	-0.0977268	-0.183601	-0.774595	-0.268314	0.536955	-1.01176	0.870798	-0.0341266
TCGA-KR-A7K8-01A	1.27321	0.426543	-0.0907163	-0.994965	0.0283007	0.273098	-1.59183	-0.657779	-0.465678	0.760292	0.207756	-0.488271	-0.401411	0.530786	-0.902608	-0.323208	-0.420739	0.279167	-0.823459	0.268808	-0.0666004	-1.04256	0.456479	0.602214
TCGA-ED-A459-01A	0.448509	0.364404	0.0452059	-0.755297	-0.208699	0.785458	-0.303461	0.517271	-0.904614	0.786904	-1.56684	-0.617134	0.478196	-0.102999	-0.923005	0.72133	-1.15309	-1.48905	-1.18863	-0.0856648	0.778673	-0.784224	1.13113	0.34
TCGA-5C-AAPD-01A	-2.34154	1.63148	0.115714	-0.501759	0.0316616	0.0634543	-0.20082	0.108305	-0.711406	0.616761	-1.06339	-0.790147	-0.125423	0.689413	-0.901525	0.614909	-0.700463	0.399166	-1.02148	-0.194741	0.496838	-0.833749	1.00675	0.210724
TCGA-DD-AACO-01A	-0.0488375	1.41501	0.247574	-0.994965	0.503227	0.523671	-1.44877	0.713769	0.269395	-0.470854	0.227716	0.0551949	-0.159132	-0.567201	-0.918408	0.195127	-1.15807	-0.534119	0.915439	-1.36183	0.530039	-1.02012	0.0962028	-0.276302
TCGA-CC-5262-01A	0.541882	0.789729	-0.115596	-0.039843	0.0242431	-0.24218	1.25837	1.00501	-0.757388	-0.825262	-0.770625	-0.133255	-0.480958	-0.311116	0.486517	0.233565	0.00548618	-0.046757	-1.53139	-0.0078357	0.665674	-0.0390806	1.09153	0.856204
TCGA-2Y-A9GW-01A	0.338064	0.230831	-0.0911763	-0.249499	-0.475275	-0.359701	0.0235583	1.78428	-0.710846	-0.159163	-0.619993	-0.352771	-0.284177	-0.514298	0.807073	0.304621	-0.20595	-0.438688	-1.48721	-0.294454	0.602847	0.35109	0.506188	0.794899
TCGA-G3-A7M7-01A	0.67341	-0.543821	0.781944	-0.688048	0.638453	0.0241529	-0.311733	1.60597	-0.139582	-0.173197	-0.650006	0.306834	0.178981	-0.396791	0.587001	0.278554	-0.829041	0.704645	-0.582552	-0.428826	0.788808	-0.103902	0.933043	0.485154
TCGA-ZS-A9CD-01A	0.195323	0.0950224	-0.159524	-0.994965	0.980373	1.12595	0.3584	1.68343	-0.609333	-1.57722	0.120813	0.129296	0.949511	0.105918	-0.252719	0.63003	-0.264762	-0.486347	-0.641095	-0.483259	0.535671	-0.129444	0.528366	0.189804
TCGA-ZP-A9D1-01A	1.01543	0.104736	-0.247811	-0.731006	0.0613413	0.045874	-0.362516	0.901413	1.04508	-0.508533	-1.41773	0.032616	0.709994	1.95342	0.764479	0.689534	0.306026	0.167258	0.349482	-0.691458	0.330411	0.376929	1.06519	-0.00339277
TCGA-G3-AAV1-01A	-1.72585	-0.514366	1.08539	-0.766384	-0.259292	-0.107963	-0.54564	0.900494	-0.50363	1.4154	0.00766381	0.324977	0.641118	-0.832819	1.02889	-0.304834	0.866161	-0.4744	-0.403067	-1.42864	0.578948	-1.02764	0.895469	-0.446842
TCGA-FV-A2QQ-01A	-0.33142	0.090188	0.30411	0.181191	-0.434664	-0.218602	0.0653207	0.779937	-0.758358	-0.1032	-0.0760663	0.449239	0.953029	-0.447537	0.907741	0.674586	0.688212	0.979374	-0.570647	-0.438809	0.512144	0.19315	-0.0536293	0.0204736
TCGA-DD-A4NO-01A	-0.675608	-0.0569427	0.794575	-0.252607	-0.305941	-0.684116	-0.33354	0.332824	-0.414951	0.444853	-1.25651	0.127544	0.608999	-0.768196	0.964831	1.02884	1.00664	0.236379	-0.280471	-0.611668	0.932972	-0.186	0.70439	0.430282
TCGA-O8-A75V-01A	-0.0292348	0.265935	-0.0216074	-0.746399	-0.491864	-0.515731	-0.484717	0.558892	-0.337518	0.652118	-0.593155	0.306009	0.893826	-0.298626	0.676825	0.444707	0.580784	0.631296	-1.26167	-0.633134	0.122619	-1.00198	0.727063	0.133618
TCGA-EP-A3RK-01A	-0.724143	0.225606	0.125365	-0.994965	-0.841265	-0.17406	-0.323718	1.21673	-0.779265	1.00496	-1.10851	0.0981444	0.574368	0.258188	0.575214	0.246848	0.715119	0.790988	-0.0932327	0.471231	0.0832575	0.401547	1.14798	0.597384
TCGA-ZP-A9CV-01A	-0.995628	-0.14262	0.034135	0.538963	0.429288	-0.306912	0.597066	0.413826	-0.658819	-0.289658	-0.0832623	-0.0129477	0.9312	0.353867	-0.488612	0.989903	0.67744	0.810329	0.222274	-0.63634	0.596795	0.724961	0.178042	-0.204896
TCGA-EP-A3JL-01A	-0.482873	-0.196227	0.259679	-0.506149	-0.130744	0.130711	0.558325	0.695138	-0.255856	0.0253031	-0.625951	0.118973	0.741605	-0.0296604	-0.928042	-0.529695	1.00758	0.783043	-0.176084	-0.668655	0.607019	0.217281	0.744762	0.298015
TCGA-DD-AAVP-01A	-1.34041	-0.248978	0.530062	-0.994965	-1.01734	-0.70781	-0.599484	0.43213	-1.08725	-0.482695	-0.0944719	-0.109149	0.862903	-0.465032	-0.922595	0.144656	1.38943	1.12591	-0.354179	-1.38101	0.356787	-1.01601	0.20349	0.221834
TCGA-G3-AAV3-01A	-0.0668372	0.665302	0.274391	-0.55485	-0.868652	-0.370415	-0.884907	1.68792	-0.751864	-0.486925	0.551954	0.259034	0.747148	-0.000764816	0.0257874	0.5934	0.762659	0.990204	0.435118	-0.926442	0.0113977	-0.090252	0.450106	-0.204278
TCGA-DD-AADM-01A	-0.231295	0.783957	0.407822	-0.0776935	-0.653852	-0.426786	0.587262	1.132	-1.08725	-0.243642	0.276958	0.241386	0.943043	-0.242736	1.18482	0.718563	1.18257	1.14964	0.858889	-1.38951	0.377062	-0.0261002	0.367409	-0.6536
TCGA-2Y-A9HB-01A	-0.112085	0.46417	0.733861	-0.577264	-0.977197	-0.871656	0.638761	0.270313	-0.768944	-0.80395	0.533366	0.370183	1.01198	-0.648927	1.02651	0.808637	0.869306	0.145332	1.00277	-0.936612	0.552701	1.06319	0.898855	-0.299353
TCGA-G3-AAV2-01A	0.0229938	0.80626	0.702969	-0.994965	-1.07991	-0.980778	-0.48935	-0.357345	-1.08725	-0.979611	0.506607	0.353308	-0.81508	-0.409126	1.33257	1.66855	1.46569	0.350682	1.16482	-1.07078	0.830604	-0.556727	0.106834	-0.455367
TCGA-DD-A3A7-01A	-0.455773	0.994502	0.179289	-0.994965	-1.01504	-0.645581	-0.271277	-0.169165	-0.61971	-0.28053	0.228988	-0.128372	0.901874	0.80119	1.57886	1.66935	1.76406	1.5104	1.36401	-1.43344	0.591726	-1.03677	0.817105	-0.553501
TCGA-DD-AACP-01A	-1.87806	0.154281	0.0903282	-0.400889	-0.58524	-0.539569	0.543383	-0.453724	-0.737434	0.281743	-1.00417	-0.0400259	0.124961	-0.240956	-0.902195	-0.61848	0.776251	-1.19049	1.44166	0.96511	-1.75629	0.323335	0.648136	-0.367341
TCGA-CC-A8HU-01A	-1.06955	0.676111	0.260022	-0.994965	-0.0986215	-0.181777	0.427057	-0.213993	-0.410934	2.11475	-0.87074	-0.561003	0.973458	-0.681766	-0.897505	-1.6568	0.308988	-0.175232	0.292968	0.248407	-0.434779	-1.00803	-0.776108	-0.821401
TCGA-DD-A11A-01A	-0.71167	0.375858	0.7382	-0.994965	0.297796	0.204523	0.606281	-0.527008	-0.421224	1.44391	-0.00358671	-0.139302	0.870873	-0.544877	1.47504	1.62808	-1.08314	-1.8117	0.790269	0.223407	0.540562	-1.03989	-0.102954	-0.631226
TCGA-FV-A4ZQ-01A	-0.903522	0.790985	-0.191187	-0.395492	0.551097	0.626968	0.437753	0.173295	-0.917061	1.10811	-0.90593	0.513418	0.752504	-0.318149	1.01727	-0.229528	-0.873953	-0.700706	0.814065	0.0609679	-0.214017	-1.0346	-0.0808117	-0.55767
TCGA-K7-A5RG-01A	-1.08751	0.986587	0.266803	-0.723138	0.361322	-0.266342	0.552808	1.00752	-0.434878	0.956479	0.316361	0.314178	0.746297	0.0286251	0.198837	0.085364	-0.650722	-0.0631052	0.0428351	0.0330224	-0.720464	-0.357511	0.677248	0.404222
TCGA-CC-A9FS-01A	-0.979597	0.148078	0.773054	-0.315712	-0.745186	-0.293833	1.1943	0.714647	-0.650191	0.891261	0.281623	0.509398	1.0065	-0.358802	-0.382888	0.782524	0.640596	0.676995	1.07322	0.187665	0.595636	-1.02773	0.906001	-1.06986
TCGA-DD-AADP-01A	-1.15592	0.059415	0.780636	-0.406235	-0.162649	0.020386	0.427691	-0.538642	0.342444	0.728088	-0.587156	0.589544	0.771187	-0.130035	0.911366	0.769811	0.636614	0.350142	1.09678	0.380938	0.00836037	-1.01528	0.906017	-0.86025
TCGA-DD-AACW-01A	-0.988421	-1.92524	0.703365	-0.733372	0.411649	-0.357949	0.942664	-0.644881	-0.654941	0.925124	-0.456774	0.467286	0.214398	-0.660686	-0.607436	-0.967975	-0.0885459	-0.586731	0.824913	0.346758	0.730394	-1.01951	0.800577	-1.18879
TCGA-EP-A2KB-01A	-1.49414	-2.12945	0.380104	-0.786144	0.548164	0.689035	0.0174984	-0.096371	-0.652511	0.372665	-0.846179	0.12608	0.911221	-0.886182	-0.703412	1.85505	0.126546	-0.162312	1.39518	1.1281	0.924312	0.256226	1.2274	-0.365444
TCGA-DD-AACF-01A	-1.56885	0.970095	0.825947	-0.555059	0.718833	0.607981	-1.92945	-0.409063	-0.65157	-0.342541	-1.02524	0.92926	0.828055	-0.515798	-0.91019	2.07259	-0.968434	0.334448	1.18686	0.589361	0.779458	1.54686	1.05441	-1.13889
TCGA-G3-A5SI-01A	-2.01801	0.575773	0.958584	-0.994965	0.339721	0.785442	-0.98741	0.328571	-0.5819	-2.76952	-1.50658	0.375478	1.00069	-0.543072	-0.905368	0.838195	-1.1063	-1.04066	1.90089	1.30727	0.730675	2.23371	1.06721	-1.24844
TCGA-BC-A10Z-01A	-0.668944	0.914529	0.328906	-0.994965	0.155417	-0.0977849	1.88302	-0.339981	-0.272685	-1.47077	1.04953	0.201126	0.45228	-1.26975	-0.938542	-1.671	-1.42493	-1.2398	-1.63971	-1.52102	-0.323916	2.37412	-2.14363	-1.73262
TCGA-UB-A7MC-01A	-1.01062	0.706261	1.0367	-0.994965	2.05948	2.77061	1.17717	1.13403	-0.846826	-1.32865	0.620614	-0.029801	0.225921	-0.983993	1.78352	-1.25469	-1.35409	-2.4569	-2.21666	-2.04353	-0.454322	2.19785	-2.06261	-1.35923
TCGA-UB-A7MD-01A	0.322692	0.875204	0.298774	-0.274477	0.974814	0.561711	0.600895	1.87672	-0.903069	-0.0912757	0.724298	0.188384	0.0384422	-0.415672	1.13087	-0.300137	-0.812628	-0.792071	-1.08494	-0.880866	0.798557	0.922301	-0.808533	-0.045351
TCGA-DD-A3A1-01A	0.37238	0.809995	0.00136243	-0.703796	0.181327	-0.487082	0.653175	1.15166	-0.865367	-0.724439	-0.0276303	0.583528	-0.462583	-0.652322	1.33904	-0.304826	-1.30336	-0.436482	0.557511	-1.49832	0.752883	1.2584	0.448881	-0.574387
TCGA-DD-A73A-01A	0.986181	0.40964	0.682212	-0.994965	0.236226	-0.142939	0.881945	1.2417	-0.298422	-0.909709	0.414207	0.648534	-1.54786	-0.501393	1.18758	0.762261	-0.729096	-0.342949	-0.114721	-1.16199	0.566296	1.05645	-0.947508	-0.367057
TCGA-MI-A75G-01A	0.366951	0.60289	0.605389	-0.994965	1.36623	0.167384	0.725839	0.372152	-0.769998	-2.25528	1.26185	0.77942	-1.17176	-0.810096	1.42256	1.31133	-1.04523	-0.613139	0.129691	-1.27778	0.827202	1.47236	-1.32775	-0.788727
TCGA-4R-AA8I-01A	0.175399	0.0277039	1.05288	-0.717053	0.822526	0.825492	0.371996	0.0746756	0.71132	-0.814649	0.635711	0.333315	0.818444	-0.984993	1.56799	0.172726	-1.13797	0.15347	1.01809	-0.752297	0.543316	1.64628	-0.556281	-0.729337
TCGA-DD-A11D-01A	0.237639	0.0789287	0.495942	-0.594974	0.49364	0.0926469	0.323348	0.134134	-0.490154	-1.55067	1.12305	0.83097	-0.0258094	-1.09842	1.20656	-0.570226	-0.933476	-0.482231	0.303842	-0.877363	0.367154	1.24935	-1.41475	-0.587886
TCGA-DD-AADV-01A	0.188614	0.302383	0.852455	0.95645	0.638186	0.279474	0.518733	0.150215	-0.0166333	-0.539959	0.995775	0.304765	-0.150091	0.203906	1.32423	-1.23826	-0.376779	0.233717	0.647218	-1.04281	0.185371	1.46389	-1.56665	-1.20156
TCGA-RC-A7SB-01A	0.339733	0.249482	0.750908	-0.994965	0.423249	0.351998	-0.747576	-0.507976	-0.5919	-0.95573	0.731061	0.700331	-1.28841	-0.550678	1.215	-1.22116	-0.925782	-1.1364	0.43112	-0.19096	0.86295	1.2548	-0.439053	-0.558221
TCGA-DD-AACE-01A	0.379092	-0.17484	0.260133	-0.479351	-0.0115704	-0.699095	-0.989615	-0.932152	-0.844906	-1.07969	0.626855	0.00451471	-0.208712	-0.442583	1.4506	-1.20661	-0.79017	-1.65535	0.545291	-0.0339526	0.689079	0.736647	-1.45171	-0.170763
TCGA-BC-A3KF-01A	-0.246545	0.0914152	0.316306	-0.687422	0.0343494	-0.176621	0.836655	0.283857	-0.170287	-1.63327	-0.0374719	0.148843	0.536144	-0.570815	1.20788	-1.45091	-0.763526	-1.42812	0.791562	1.35175	0.641976	1.23687	-0.973731	-0.00900319
TCGA-G3-A25U-01A	-0.0610156	1.00322	1.01156	-0.753337	1.1597	1.3808	-0.547972	1.32256	0.0894313	-0.219122	0.709451	0.514618	-1.19789	-1.05277	-0.954928	-0.0770915	-1.01068	-1.93094	1.84474	-0.374224	0.834165	-1.02448	-1.87132	-0.472707
TCGA-DD-AAE2-01A	0.945172	0.744574	-0.250639	-0.160913	0.963191	1.22312	0.110038	0.633921	0.214984	0.339656	1.03506	-0.232334	-1.47272	-0.72182	-0.932738	-1.38174	-1.15772	-1.68756	0.662223	-0.883148	0.479809	-0.978559	-0.72572	-0.164818
TCGA-DD-AACK-01A	0.695709	1.06473	-0.217632	-0.994965	0.783136	0.703486	1.00107	1.76462	0.279131	-0.898611	0.151119	0.335606	-1.39267	-0.351642	0.194484	-1.42545	-1.15986	-1.63021	-0.545748	-1.44361	-0.709412	1.22509	-1.42123	-0.669464
TCGA-2Y-A9GZ-01A	1.05657	0.727338	0.832192	-0.718378	0.819795	0.743031	0.61367	0.271172	1.45887	-1.07245	1.27419	0.516397	-2.50252	-0.29054	-0.881093	-0.653575	-1.39172	-2.36769	0.681817	-1.38626	0.369136	1.89872	-1.97719	-0.964266
TCGA-DD-A115-01A	1.01135	1.12258	0.894481	0.163254	0.36808	0.348934	0.95814	0.499124	-0.138494	-0.828359	1.2504	0.672764	-2.02491	-0.97968	-0.939069	-0.652944	-0.601863	-0.93627	0.720991	-1.19648	0.862036	1.15979	-1.64976	-0.546492
TCGA-BD-A2L6-01A	0.808518	1.12742	-0.901541	-0.501444	1.22525	1.53898	-0.157878	1.00065	-0.354643	-1.69125	1.0485	0.76644	-1.91806	0.89928	-0.933997	1.13364	-1.08587	-1.7134	0.923534	-1.2785	0.334703	1.43796	-1.78261	-0.511479
TCGA-G3-A6UC-01A	1.37124	0.28546	0.398621	-0.741757	0.303427	-1.03695	-2.89529	0.225518	-0.520579	-1.42218	1.07726	0.141	-2.52757	-1.02251	-0.913046	0.0763345	-0.126882	-2.00465	1.20654	-1.43182	0.960056	1.90557	-2.06773	-1.12646
TCGA-BC-A5W4-01A	0.718619	0.61453	-1.13672	-0.994965	0.922269	0.421778	0.2546	0.0444981	-1.08725	-2.99776	-0.939698	0.453546	-2.3174	3.0334	1.77319	0.219699	-1.37135	0.981176	1.50639	0.773008	0.718872	2.07747	1.1002	-0.828563
TCGA-FV-A2QR-01A	0.628172	-0.0249455	-0.809103	-0.746532	-1.1937	-1.19901	0.123893	-0.920184	-0.672029	-1.21161	-0.53353	0.368322	-1.82082	1.36012	0.999962	0.818928	1.30493	-1.85856	0.597239	1.61595	0.619318	0.0102851	1.13005	-0.0248888
TCGA-G3-A7M6-01A	1.18482	0.677204	-0.212518	0.426826	0.149562	-0.238581	-0.464042	-1.37584	-0.0265959	-0.75097	-0.211466	-1.08817	-1.13645	-0.00770109	1.21822	-0.37178	-0.33762	0.0472151	-0.183299	1.02326	-1.26551	1.3954	1.01911	1.58467
TCGA-DD-A1EJ-01A	-1.82337	-0.252031	-1.0672	-0.994965	-1.60293	-1.06077	0.838921	-0.85506	-0.884282	-0.467337	-0.982343	0.534966	-1.91749	1.67036	-0.943611	0.167339	1.66163	1.43941	0.0407083	0.348206	0.384186	1.51411	-0.012539	-0.549282
TCGA-CC-A9FW-01A	-1.77753	0.279763	0.0721332	1.30291	-1.32722	-1.61327	0.462249	-1.90312	-0.547502	-1.49734	-1.17134	0.472755	0.776813	-0.104888	0.649823	-0.282991	1.14755	1.10359	-0.0231126	0.968429	0.260328	0.755201	0.834859	-0.913022
TCGA-DD-AACS-01A	-0.25745	-0.0834931	0.373191	-0.994965	-1.83022	-1.53547	0.605844	-0.519337	-0.518704	-2.01515	-1.2719	0.322901	1.06532	-0.833342	-0.913318	-0.785466	2.38947	-0.341055	1.4079	1.77962	0.9273	2.22359	1.0245	-1.13967
TCGA-CC-A9FU-01A	-1.61683	0.921648	-0.198354	-0.994965	-0.0134181	-0.681382	0.929541	-1.05295	-0.65515	-1.80622	-1.26241	0.0649961	-0.788355	-0.614447	1.371	-1.26792	0.825395	-1.39752	0.956305	1.30184	-0.856062	1.68851	0.990036	0.128772
TCGA-DD-AADD-01A	-1.92839	0.82405	0.53896	-0.751922	0.380608	-0.34581	-0.0494968	-0.640988	-0.218662	-1.43094	-1.021	1.08905	-1.4844	-0.591872	1.66562	-1.64452	-0.436153	-1.48892	1.0183	0.631292	-0.76261	1.95124	0.0631377	-1.51786
TCGA-CC-5264-01A	-2.06889	1.19341	-0.972261	-0.413467	0.713226	0.716334	-0.0944923	0.535364	1.2618	-1.25534	-1.31183	-1.01847	-0.372751	-0.721504	1.64174	0.0514768	-1.33067	-1.98441	1.31945	0.470666	-1.53486	1.8434	0.216738	0.183513
TCGA-DD-AADR-01A	-0.967652	0.751364	0.467742	-0.994965	0.931666	0.70555	-0.236989	1.17065	-0.68417	-0.740953	0.53411	0.543531	0.839561	-0.0167355	1.34315	-0.616656	-0.607022	-0.0727379	0.92967	-0.983363	0.544852	0.776795	0.686562	-0.646803
TCGA-DD-AACG-01A	-1.11769	0.96042	-0.116087	-0.994965	1.39407	1.17626	0.24368	0.512218	-1.08725	-1.31476	-0.982366	0.4157	0.240503	-0.208788	1.3426	-1.45273	-1.12666	-0.192007	0.301952	-0.572083	0.262056	1.65016	0.921389	-0.755589
TCGA-BW-A5NQ-01A	-1.86047	0.456292	0.177496	-0.994965	0.951452	1.46522	0.208902	0.94749	-0.927465	0.104155	-1.47735	-0.0809229	0.157932	-0.127467	1.05403	0.201395	-0.765579	-0.712497	0.565003	-0.59181	-0.34793	0.954741	0.999871	0.1669
TCGA-XR-A8TF-01A	-1.88352	-0.154532	0.974884	-0.994965	1.00074	1.21854	1.18774	-0.596233	-1.08725	-1.56828	0.109096	0.639388	-0.433246	-0.0551906	1.15358	1.68842	-1.31952	-1.31015	1.71604	-1.61347	0.376499	1.75311	0.545331	-1.3872
TCGA-DD-A1EA-01A	-0.558301	0.547139	0.726645	0.26345	-0.289336	-1.2133	-0.743947	0.494744	-0.779511	-0.301143	-0.109899	0.559438	0.895796	-0.823482	1.4254	-1.14666	0.346353	-1.608	-1.55642	-1.41321	0.372297	1.31638	-0.715152	-1.04919
TCGA-CC-A7IK-01A	-1.67074	0.37509	0.513161	-0.994965	0.470272	-0.446903	-0.0242585	1.60765	-0.717067	-1.06598	0.333482	0.126995	0.222071	-0.665222	1.55937	-1.69646	-0.714733	0.361105	-1.26382	-2.00003	0.559553	1.77106	-1.61733	-0.945484
TCGA-DD-AAE9-01A	-1.70641	0.397998	0.174591	-0.994965	-0.891477	-1.06241	0.067154	0.543973	-0.607879	-1.16271	0.265905	0.546253	0.93571	-0.220915	1.28926	-1.57048	1.52768	0.522515	0.105672	-1.21021	0.669387	0.441517	-1.05139	-0.573947
TCGA-DD-A39V-01A	-0.918122	0.551516	-0.732621	-0.16479	-0.628986	-0.0847649	-1.31393	1.40801	-1.08725	-0.54349	-0.476467	-0.0617838	0.858884	-0.347016	1.18293	-0.11262	1.02396	-0.361623	0.0371217	-1.17881	0.595973	0.928112	1.03138	-0.449128
TCGA-DD-A39Y-01A	-0.911015	0.852359	-2.56762	-0.994965	-0.60045	-0.83942	0.682699	1.02057	-0.743318	-1.50453	-0.801729	0.291244	0.325951	0.0395628	1.08015	0.00199802	0.775457	-0.429344	-1.16043	-1.0814	-0.0449455	0.753764	0.98971	-0.191365
TCGA-KR-A7K7-01A	-1.73823	0.286759	-0.358774	-0.994965	-0.195264	-0.148129	0.156338	0.596069	0.105558	-0.534744	-1.15251	0.809356	0.773504	-0.556874	0.66572	-0.0134991	0.976479	0.639964	0.474152	-0.477795	-2.27901	0.706844	1.13785	-0.309153
TCGA-RG-A7D4-01A	-1.51244	0.641131	0.0375884	-0.994965	-1.01144	-0.385732	-0.471197	-0.000950577	-0.0318846	-0.306904	-0.939443	0.165958	0.456617	-0.582977	0.858825	-1.03616	0.502708	0.41296	-0.284819	-0.115857	-2.48123	0.577404	0.683429	-0.538389
TCGA-ED-A7PZ-01A	-1.11624	0.731829	0.806795	-0.600361	-0.4995	-1.16025	-0.413636	-0.837119	-0.692292	-1.32767	-1.03818	0.186957	0.394301	-0.759142	1.74485	0.116732	0.296338	-1.19636	-1.2809	-0.950868	-2.65506	2.05157	-0.139085	-1.26066
TCGA-G3-A25S-01A	-0.927091	0.163935	0.416675	-0.581374	-1.14489	-0.145828	-0.416499	-0.704775	-0.425661	-1.03134	0.00297709	0.172874	-0.37033	-1.12406	1.50589	-1.41624	0.395917	-1.67973	0.406701	-1.14445	-1.34969	1.81998	-0.173367	-0.928744
TCGA-BC-A10U-01A	-0.673541	-0.118072	-0.140971	-0.994965	-1.31568	-1.08945	-0.212551	-0.702602	1.40369	-1.36389	-0.438354	0.37853	0.653776	-0.50279	1.44406	1.59134	2.11142	-1.89668	-2.73741	1.09846	-2.81126	1.26389	0.04568	-0.524042
TCGA-CC-A5UE-01A	0.165832	0.755445	-2.44765	-0.994965	0.205984	-0.290456	-1.53568	0.164267	-0.561583	1.4243	-0.925095	0.581641	0.793739	1.81975	1.23693	-1.5177	-1.16076	-0.553004	0.574481	-1.37985	0.63758	-1.02099	0.980775	-1.13936
TCGA-RC-A7SK-01A	-0.518386	0.316067	-1.55733	-0.736011	0.0923664	-0.620286	-1.06842	-0.00992391	-0.319825	0.10351	0.496356	0.279391	0.912095	1.41047	1.4002	-1.22738	0.288224	0.531064	0.970181	-1.04298	0.729357	-1.02564	-1.20176	-0.337183
TCGA-RC-A6M4-01A	0.245044	0.2349	-1.29934	-0.994965	0.687253	-0.0260166	0.751536	0.624934	-0.407856	0.59088	0.439679	0.726717	0.923711	2.3192	1.76624	0.981016	-1.3075	1.63797	0.0166444	-0.626567	0.63276	0.282071	-0.736271	-1.39068
TCGA-DD-AAE6-01A	-0.638495	0.796946	0.699726	-0.994965	-0.440197	-0.919697	-0.0598502	-0.714176	-1.08725	0.579645	-0.620234	0.709177	0.81711	-0.827609	1.77556	1.9101	1.77495	-1.01777	1.22114	-0.0805001	0.42404	-0.982008	-0.414451	-1.44687
TCGA-2Y-A9H1-01A	0.0155146	1.147	-0.266189	-0.586501	0.415719	-0.685723	0.915833	0.195465	-0.602066	0.465376	0.61264	0.64818	0.559227	-0.659106	1.13094	1.14531	-0.303963	0.48096	-0.294157	-0.747997	0.471816	-0.155234	0.0224497	-0.376082
TCGA-MI-A75H-01A	-0.35098	0.908356	0.378176	-0.242033	-0.181073	-0.474082	0.262692	1.07335	-0.598524	-0.453833	0.569208	0.574228	1.06595	-0.613062	1.0788	0.0759842	0.753419	1.27413	-0.0439617	-1.10421	0.71468	0.0585982	-0.130431	-0.174703
TCGA-EP-A2KC-01A	-0.150001	0.315766	-0.0724467	-0.167036	-0.354261	-0.370103	-0.241501	0.588743	-0.129576	0.492682	-0.0457109	0.609172	0.272059	-0.717442	1.29562	0.608732	1.15486	0.851888	0.362196	0.171038	0.341215	-0.573749	-0.595366	-0.287583
TCGA-DD-AAEE-01A	-1.19124	-0.191925	0.74531	-0.606852	0.66458	-0.38373	-0.574354	0.859006	-0.558552	-0.128017	0.458061	0.934431	0.997213	-0.785193	1.27961	1.82278	0.472651	1.07467	0.734853	-1.63355	0.337412	-1.02025	-0.301321	-0.902477
TCGA-EP-A26S-01A	0.564521	0.0314792	0.456933	-0.659186	-0.0268084	-0.907018	1.34571	-0.119707	-0.74617	0.12426	0.696074	0.729462	-0.869696	-0.971269	1.38101	0.8092	-0.731092	1.76711	0.226343	1.67796	0.806096	-0.963818	-0.732242	-0.958411
TCGA-DD-AACU-01A	0.275967	0.0468735	-0.311271	-0.200434	-0.440816	-0.913757	-1.05717	0.191426	-0.220727	0.77265	-0.342291	0.746027	0.113075	-0.0948868	1.06477	-0.115202	-0.694536	0.82405	0.491076	-0.0488669	0.294244	-0.000887761	-0.0692172	-0.87751
TCGA-DD-AADL-01A	0.330102	0.338541	0.48961	-0.994965	0.143889	0.238483	0.14861	-0.83182	0.348218	1.55808	0.575772	0.547145	0.239745	-0.212037	1.44277	0.209007	-0.850114	0.523215	1.37736	-0.02388	0.61111	-1.02537	-1.30166	-0.562576
TCGA-G3-A25Z-01A	0.194414	0.628049	0.817187	-0.106594	1.22959	0.924186	-0.627989	0.109202	-0.557356	0.624458	0.519857	0.485753	0.0216236	-1.08535	1.08175	0.870218	-1.12774	-0.840452	0.343456	0.601739	0.697177	-1.03925	0.178609	-0.0746936
TCGA-DD-AACA-01A	-1.4864	-1.72153	0.37628	-0.550663	-0.00942841	0.33274	-0.101051	0.240145	-0.566873	0.836048	-0.0332841	0.69992	-1.12176	-0.612468	-0.588764	1.58383	-0.105172	-1.09796	1.08215	-0.0982987	0.475843	-1.03419	-0.867918	-1.10354
TCGA-DD-AADJ-01A	-1.94862	-1.75433	0.530873	-0.994965	-0.690675	-0.359338	1.05022	0.670575	-0.621335	0.27027	-0.233852	0.293496	1.01886	-0.109653	-0.68503	-0.0434612	1.27042	1.59862	0.961229	0.794195	0.488015	-1.00949	0.937512	-0.0287851
TCGA-DD-AAE1-01A	-1.60978	0.185448	0.447	-0.994965	0.288647	-0.608756	0.850294	-0.733123	-0.650439	0.630516	-0.931613	0.764963	0.86252	-0.272456	1.42896	0.0858475	1.29191	1.35404	1.21633	1.02035	0.668479	-0.984205	0.921779	-0.921023
TCGA-CC-5263-01A	-0.98532	1.28597	-0.408767	0.104334	-1.3924	-1.11787	-1.09866	-0.00965039	0.0252448	0.789471	-1.6168	-0.61584	1.03812	0.0692208	-0.934567	-1.2012	1.33235	1.21154	0.306268	-0.451412	-0.0387308	-0.765585	1.06494	1.30973
TCGA-G3-A5SJ-01A	-0.494987	1.07434	-1.30693	0.36668	-0.706787	-1.18189	-0.267136	0.0567924	-0.217918	0.964686	-1.32507	0.155888	1.00372	0.783261	1.3355	0.550663	0.663678	1.23705	0.405833	-0.135772	-0.335667	0.0996209	0.666818	0.0661545
TCGA-DD-A1EG-01A	-1.08316	0.591229	-1.66106	-0.142593	-0.631253	-0.337531	0.0117032	1.18258	-0.644217	0.956322	-1.10975	-0.0472967	0.70641	0.788559	0.863042	-0.161479	0.452186	0.313081	-0.316944	-0.65425	0.0886411	-1.01733	0.798427	-0.100228
TCGA-RC-A7SF-01A	-0.775335	0.738575	0.149768	-0.994965	-0.301579	-1.4899	0.828977	0.795527	-0.126103	0.477784	-0.407482	-0.0412073	1.07331	-0.0455195	1.2216	1.00383	0.906283	0.866223	0.608808	-1.21751	0.285326	0.10419	0.879281	2.99974
TCGA-DD-A4NQ-01A	0.525289	0.714842	0.801218	-0.662304	0.214436	0.423855	0.269131	1.29994	0.111054	1.09903	-1.74564	-0.0227603	0.0367684	-0.617105	0.432788	-0.958236	-0.989787	-0.672817	-1.9973	0.0481882	0.887713	-0.461184	1.12792	1.59502
TCGA-CC-A8HT-01A	-0.0516097	1.10409	0.176779	-0.741427	-0.870599	-0.494066	0.683435	1.41046	-0.894044	1.32253	-1.55649	-0.397926	0.839993	-0.0968951	0.351029	0.565355	-0.134339	-0.152916	-1.32198	-0.526675	0.509368	-1.03017	1.0859	0.493859
TCGA-DD-A1EL-01A	-1.07672	0.155688	-0.0267464	-0.994965	-0.895208	-0.836732	-0.0481027	1.66547	-0.635838	0.799877	-1.15694	0.323489	0.817411	-0.591872	1.15892	-1.49195	1.12218	-0.858016	-1.56404	-1.25314	-0.311838	-1.02005	0.637432	-0.293616
TCGA-2Y-A9HA-01A	-0.36222	0.41644	0.293691	-0.66063	0.540164	0.727718	0.582886	0.0444428	-0.677295	1.41322	-0.496629	0.17532	0.785401	-0.205006	1.25423	-1.38228	-1.23454	-1.29915	-1.08526	-0.810839	-0.62671	-1.0196	0.113512	-0.389255
TCGA-DD-AAD6-01A	-1.4673	1.27104	0.166702	-0.994965	1.1365	0.68024	1.08126	0.644977	-0.738375	0.875908	-0.0347377	0.328488	1.05763	-0.405374	0.976822	1.59116	-1.07753	-0.37879	0.38815	-1.95975	-0.20139	-1.02319	-1.28545	-0.51797
TCGA-BW-A5NO-01A	-1.42008	1.30811	0.298267	-0.994965	-0.110888	0.405229	1.18248	-0.887016	-0.149121	0.280588	0.331426	0.242097	0.580918	-0.737202	-0.93106	-0.840966	-0.0791903	-0.769863	-0.0191298	-1.10029	-0.475037	-1.02877	-1.5146	-1.19947
TCGA-DD-A73F-01A	-0.0645173	0.380949	0.682714	-0.994965	0.643455	0.969931	1.99633	-0.649074	1.32915	1.76308	0.307843	0.314599	-0.0456751	-0.807667	-0.76793	0.567401	-0.432114	-0.89376	-0.399254	-0.763886	-1.13418	-1.01736	-0.711945	-0.445963
TCGA-2Y-A9H0-01A	-1.15447	0.953544	0.747508	-0.994965	0.373267	0.862488	1.24329	-0.237005	2.18816	2.54877	-1.2486	-0.0941052	0.419536	-1.18588	-0.813337	-1.46358	-1.17744	-1.83299	0.1545	-1.28256	-3.73129	-1.02765	0.601277	-1.02131
TCGA-DD-AADQ-01A	-0.00429271	0.116148	0.471736	-0.994965	0.998306	0.900221	-1.33461	0.420843	2.09274	0.383812	0.100208	0.0519265	0.9828	-0.292281	1.10744	0.5991	-0.825925	-0.245947	2.01281	-1.28374	-2.77768	-1.0123	-0.56177	-0.979424
TCGA-LG-A6GG-01A	0.764948	0.267575	-1.36997	-0.994965	-0.956075	-0.816498	-1.179	-0.22177	-0.609532	-1.37964	0.63159	0.399401	-0.644053	1.97902	1.56479	-0.736252	1.4103	1.05648	0.26298	-1.51448	0.655505	1.51132	-0.233415	-0.83895
TCGA-DD-A73E-01A	-0.0608164	-0.0156213	0.482462	-0.994965	-0.122951	-0.497307	-0.487497	1.24109	-1.08725	-1.81224	0.646916	-0.522942	-0.966823	-0.767631	1.61024	0.171297	0.74869	1.7265	1.57257	-1.67158	0.790685	0.149782	-1.68091	-0.53329
TCGA-DD-AAC8-01A	-1.47875	-0.0374592	-0.28762	-0.994965	-1.70347	-1.77163	-1.80745	1.2046	-0.436053	-0.420768	-0.875131	0.314854	1.03004	-0.425077	1.46278	0.661393	1.94095	1.42793	0.840454	-1.6708	0.643544	1.95115	0.585774	-0.868139
TCGA-DD-AACJ-01A	-1.28864	0.797081	0.370816	-0.994965	-1.76429	-1.33291	-0.514943	0.0593787	-0.818736	-1.23246	-0.407454	0.274633	0.892842	-0.198425	1.59609	1.63963	1.97021	1.54907	0.798822	-1.6455	0.496483	1.75665	0.778048	-1.06881
TCGA-5R-AA1C-01A	-0.060903	1.11288	0.611185	-0.994965	-1.51533	-1.27629	-0.729242	2.29232	-1.08725	-1.21219	0.337016	-0.0218495	1.10909	-0.604097	1.3753	1.45597	1.77455	1.26673	1.19711	-1.38435	0.765953	1.10783	0.0419804	-0.0297048
TCGA-DD-AACX-01A	-0.317904	0.517395	0.268002	-0.994965	-0.173403	-1.58021	-0.423287	1.17657	-0.535489	0.812966	-0.491116	0.411758	0.948851	-0.382905	1.69387	1.83451	0.65878	2.27078	1.90188	-1.68154	0.774943	-0.788906	-1.21891	-0.305625
TCGA-DD-AAD0-01A	-0.50427	0.39336	0.152113	-0.994965	-1.14335	-1.77163	-0.663186	0.241509	-0.678165	-0.336698	0.14793	0.197536	0.103739	-0.083876	1.82719	2.36993	2.08499	1.55944	2.24634	-2.11044	0.454799	-0.214915	-1.45496	-1.48105
TCGA-DD-A73D-01A	0.240931	0.0933782	0.743308	-0.994965	-2.0399	-1.57422	-2.10876	-0.632571	-0.894396	0.206271	0.92654	0.456211	1.03595	-0.958369	1.6945	1.7874	2.02688	0.792427	1.71327	-1.68419	0.852148	1.28869	-1.24278	-1.30976
TCGA-CC-A7IL-01A	0.35052	-0.319026	0.392161	-0.994965	-2.80116	-1.60459	-0.428151	-0.418589	-0.924066	-0.178829	0.837576	0.659089	-1.65957	-1.03727	-0.930444	-1.8602	-1.03791	-2.68202	-1.51515	-1.83716	-1.6616	-1.04262	-2.11844	-1.49201
TCGA-DD-AAE4-01A	1.14688	1.3653	0.635534	-0.189448	-0.479954	-0.386599	1.48627	0.157644	-0.239773	0.284607	1.77991	0.17673	-1.3474	-0.427157	-0.914892	0.25959	-0.115953	-1.28649	-3.02186	1.48124	0.374368	-1.01881	-1.73123	-0.971183
TCGA-MI-A75I-01A	-0.00290908	-1.21466	0.47399	-0.994965	-1.6812	-1.13002	-0.0592511	0.0499425	-1.08725	0.292516	-0.323043	0.605721	-0.763936	-0.681721	-0.516869	-1.18371	1.24507	0.0591363	-1.93135	-0.583765	0.596551	-0.457566	0.166802	-0.498844
TCGA-FV-A3I1-01A	0.122401	-1.46974	-0.854231	0.677002	-1.21318	-1.46708	-0.337618	0.264508	-0.216079	0.718095	-0.121374	0.122869	0.252439	0.346702	-0.816015	-0.202529	1.1703	0.781823	-0.545819	-0.388907	0.656733	0.109449	-0.0289308	-0.274408
TCGA-DD-A3A5-01A	0.478653	1.16883	0.534764	-0.994965	-1.2077	-0.789857	0.717166	0.16345	-0.458624	-0.504086	1.38954	-0.0255161	-0.382197	-0.881156	-0.946973	-0.254143	1.60844	-0.00374755	-0.747838	-0.669568	0.325925	-1.02821	-1.72894	-0.614424
TCGA-PD-A5DF-01A	0.18946	0.95048	-1.51318	-0.265494	-0.224582	0.0772433	0.401936	0.271355	-0.596854	0.0786679	-0.2451	0.251136	-0.295719	-0.249212	-0.912653	0.423945	0.741884	0.0694329	-0.0315566	-0.537114	0.602351	-1.01222	-0.719369	-0.153876
TCGA-CC-A7IH-01A	-0.0667721	-0.234754	0.162376	-0.506467	-0.662287	-0.794954	0.0465113	-0.0483243	-0.218771	0.135962	0.501777	0.151142	0.751274	-0.743407	-0.911182	-0.785281	-0.513897	1.21247	0.132937	-1.31967	0.854643	-1.03047	-0.818729	-0.827503
TCGA-2Y-A9GS-01A	-0.147309	0.407143	-0.0349138	-0.994965	-0.58815	-0.94133	-0.585678	0.747443	-0.646121	0.896568	0.258752	-0.0461246	-0.0428317	-0.12727	1.05566	-1.08971	1.02534	0.044013	-0.234409	-0.570278	0.49269	-1.02272	-0.39415	-0.163312
TCGA-G3-A7M5-01A	-0.0681919	0.0567702	0.761528	-0.994965	-0.390844	-0.4545	-0.861384	-0.407662	-0.857022	1.86522	1.09904	0.781006	-0.347941	-0.895985	1.3193	-0.825052	0.49239	-0.800607	0.256508	-0.92223	0.0439097	-1.04005	-1.77828	-0.654538
TCGA-DD-A1EK-01A	0.741156	0.829701	0.461285	-0.994965	-1.53663	-1.16229	-0.131361	-0.276029	-0.688899	0.0624252	0.749204	0.12643	-1.74089	-0.912347	-0.945707	-1.33393	0.683633	0.900044	0.644316	-0.856012	-0.494843	1.50788	-1.56911	-0.706586
TCGA-WJ-A86L-01A	0.05454	1.12273	-0.0797158	-0.411477	-2.52621	-1.77163	0.0149185	-0.717792	-0.561351	-0.210058	-0.820027	0.360631	0.00818637	-0.546945	-0.940404	-1.78285	1.78567	-0.100468	0.701379	-1.15371	0.680534	0.845132	0.867482	-1.21499
TCGA-DD-A1EE-01A	0.272142	0.0879995	0.494941	-0.817368	-0.654482	-0.902172	0.850863	0.943263	-0.593908	0.81394	-0.0242924	-0.00284662	-1.2379	-1.04535	1.52618	1.70968	-0.536822	-0.962865	-1.12681	-1.48771	0.486574	0.17827	-1.27311	-0.661665
TCGA-DD-AAEI-01A	-0.174706	0.830517	0.468827	-0.994965	-0.861868	-1.01063	-0.0715766	2.21011	-0.860016	-0.128499	0.662299	1.12602	-0.497864	-0.440887	1.16211	0.503704	0.942	-1.41035	0.757404	-1.22209	0.729439	0.319052	-1.18854	-0.380003
TCGA-DD-AAD8-01A	0.719823	0.95764	-0.345617	-0.994965	-0.992356	-0.985309	-0.0687663	0.480913	-0.657766	-0.375563	0.90851	0.356828	-2.22456	-0.12636	0.80465	-0.325509	-0.563309	-0.881041	1.18427	-1.5946	0.318889	0.303692	-1.64037	-1.40999
TCGA-DD-AACQ-01A	0.955412	1.34	-1.25794	-0.994965	-1.69401	-1.47805	-0.0830507	1.0726	-0.18657	-1.08419	0.667394	0.633818	-2.45378	-0.370521	-0.934371	1.87894	1.36695	-0.665725	0.0679655	-1.73785	0.566637	0.204524	-2.07171	-0.901374
TCGA-BC-A8YO-01A	-0.17678	1.58437	-2.04139	-0.798451	-1.28082	-1.34632	-1.16951	1.85461	-0.0599993	0.898461	-0.935722	-0.319616	0.460793	0.073764	-0.923421	1.43585	1.56942	-1.49524	1.21856	-2.0507	0.545212	-0.0964603	-0.859973	-0.342564
TCGA-2Y-A9H9-01A	0.182868	0.612862	1.13116	-0.994965	0.221211	0.221409	0.094802	-0.0345277	-0.606319	-0.805787	0.582596	0.651466	-0.481895	-0.178395	1.40193	1.50944	0.06734	-0.174287	1.68714	-0.0371118	0.598217	1.74615	-0.926227	-0.934048
TCGA-ZS-A9CE-01A	0.50525	0.181879	0.354838	-0.0493856	-0.907066	-1.16853	-0.757056	-0.457325	-0.498087	-1.7742	1.10875	0.527759	0.431993	-0.0637589	1.23103	1.47366	-0.622314	-0.164306	0.817662	0.242577	0.140496	1.40905	-1.85731	-0.80565
TCGA-DD-AADG-01A	0.355757	0.273076	0.392242	-0.572177	-1.79219	-0.960274	-0.803989	0.0374003	-0.521871	-1.56639	1.1249	0.732212	0.293028	-0.245396	0.410707	0.0863142	1.71659	-1.34552	0.984513	-1.06896	0.667644	1.28198	-1.64046	-0.902399
TCGA-DD-A11C-01A	-0.610794	0.749823	0.963341	-0.994965	-1.7203	-1.21361	-1.18596	0.000266886	-0.117998	-0.0911338	1.22628	0.478547	0.850012	-0.310667	-0.946923	0.592586	1.1124	-1.18939	0.984217	0.450535	0.476956	1.78412	-1.93354	-0.939305
TCGA-DD-AADF-01A	-0.102053	1.19123	0.880206	-0.994965	-1.44489	-1.24561	0.80717	-0.367538	-0.837624	-0.956731	1.16976	0.34472	0.510883	-0.123157	-0.916684	1.9439	1.51393	0.443282	1.40008	0.437157	0.462509	0.46421	-1.85397	-1.42292
TCGA-BC-A10T-01A	-0.11698	0.644079	0.0243704	0.377968	0.0597088	0.656988	1.10687	-0.794735	-0.241974	-0.500288	0.965614	-0.395647	0.548333	-0.797781	-0.959241	0.7477	-0.669626	0.842708	-0.307197	0.924449	0.412599	0.905417	-0.867916	0.268829
TCGA-GJ-A9DB-01A	-0.319911	0.217868	0.306091	-0.181369	-0.146942	0.0640032	0.035771	-0.141534	-0.417532	-0.575022	0.00120247	-0.528884	0.0906252	-0.369562	0.537161	-0.127558	-0.0292154	-0.777746	0.343842	-0.120021	0.498444	0.300538	-0.939041	-0.278153
TCGA-XR-A8TG-01A	-0.0760489	0.569687	0.0949473	-0.289065	0.169778	0.449042	0.941296	-0.0989452	0.062443	0.377103	0.31277	-0.399513	-0.156403	1.06907	0.338951	-0.780336	0.531875	0.405635	0.966208	-0.205172	0.497817	0.0243741	-1.06404	0.0541333
TCGA-GJ-A6C0-01A	-0.79735	1.26142	0.549959	-0.765175	-0.899301	-0.907808	0.687047	-0.478247	-0.790264	0.0295356	-0.0505677	0.173066	-0.260565	-0.608825	-0.941276	0.925483	0.811351	0.0511692	0.365317	-0.369285	0.50118	0.194384	-0.247401	-0.516459
TCGA-BC-A217-01A	-1.08026	1.25674	0.363638	-0.626895	-0.36517	0.0959297	-0.282517	-0.526196	-0.642606	0.195582	0.0554561	0.193385	0.640153	-1.06873	-0.946796	1.24972	-0.611288	-0.197468	1.04464	-0.901702	0.242189	0.473229	-0.89457	-1.05239
TCGA-2Y-A9H4-01A	-0.34439	0.971056	0.881148	-0.425401	-0.0788916	-0.134256	0.440481	0.912522	-0.653217	-0.873975	1.02447	0.306618	0.492214	-0.868894	-0.820946	1.47875	-1.15146	-0.320535	0.0463641	-1.00331	0.567148	1.11987	-1.51601	-0.677301
TCGA-BC-A10Y-01A	-0.265533	1.39054	0.957185	-0.787258	0.24846	0.195092	0.173132	0.0709939	-0.726865	-0.637726	0.140166	-0.345662	-0.15238	-1.19168	-0.937307	-0.385246	0.0185362	-0.784661	1.02397	-1.48449	0.614831	1.91167	-1.55903	0.843175
TCGA-DD-AACV-01A	-1.57263	1.24723	0.730488	-0.233413	0.513213	-0.618057	-1.18823	-0.160318	-0.102634	-1.5177	0.904782	0.509432	0.897327	-0.794973	-0.941819	-1.69883	-1.31778	1.6155	0.575737	-0.649973	0.47497	2.40303	-1.8157	-1.43578
TCGA-ZS-A9CF-01A	0.487465	1.32558	0.941065	-0.994965	-0.950229	-1.09323	1.63997	0.948911	0.764956	-0.630751	1.15494	-1.06332	-2.06522	-0.658996	-0.797376	1.47126	0.115341	0.519291	1.79606	-1.84246	-1.81054	2.11904	-1.98324	-0.4709
TCGA-QA-A7B7-01A	0.272369	0.691159	0.507421	-0.809548	-1.82601	-1.77163	0.558379	0.511739	2.13465	-0.157615	0.184465	-0.68344	-0.475096	-0.78334	1.51844	0.0261624	1.784	0.535601	0.978083	-0.25427	-2.39308	0.388995	-1.58831	0.369976
TCGA-BC-A216-01A	-0.698041	0.987866	0.349373	-0.321954	-0.76344	-0.340248	0.918196	-0.483904	1.69656	-1.0427	0.0349011	0.22265	0.401356	-1.13424	-0.945947	0.336303	1.12133	1.30858	-0.623085	0.145092	-2.59405	1.33225	-0.822739	0.304373
TCGA-BC-A3KG-01A	-0.972445	1.08248	0.611816	-0.994965	-1.51393	-1.14375	0.811564	-0.519059	1.8985	-1.66238	0.205172	-0.398323	0.5213	-1.05686	-0.94209	-0.92232	1.39771	1.47802	0.978771	-0.969163	-3.84047	2.17907	-2.12458	1.78457
TCGA-DD-A39X-11A	1.67419	-2.20732	0.676015	1.79948	1.77796	1.824	0.890564	0.730162	2.58426	1.50755	1.43592	1.12789	-1.93204	-0.651923	-0.894713	-0.924325	-1.09878	-1.0935	-0.0500805	-0.782825	-2.68741	-0.988543	-1.26609	-0.445563
TCGA-DD-A113-11A	2.04948	-2.30139	0.57448	1.68318	1.58246	1.63003	1.17791	0.661738	2.22001	0.402829	1.38924	0.735733	-1.96413	-0.745244	-0.932882	-1.17518	-1.27663	-0.683911	-0.858007	-0.892693	-2.4212	-0.627158	-1.08287	-0.199668
TCGA-BC-A10Q-11A	1.82999	-2.75579	0.775691	2.06773	1.67682	1.88182	0.902214	0.524673	2.49879	0.78231	1.3425	0.888258	-1.67409	-0.603529	-0.931223	-0.83244	-0.898924	-0.0855585	-0.998736	-0.250167	-2.85946	-1.01873	-1.10623	-0.0858206
TCGA-DD-A39Z-11A	1.73993	-2.30189	0.583645	1.00228	1.45269	1.55572	0.565759	0.664325	2.63018	0.793107	1.46792	0.71166	-1.70056	-0.798074	-0.915576	-0.953756	-0.904656	0.224427	-0.472185	0.233483	-2.86263	-0.928949	-1.09174	-0.0224445
TCGA-DD-A3A2-11A	1.65751	-2.28136	0.828662	1.67812	1.07744	1.31997	0.896611	0.940811	2.08113	0.696089	1.52795	0.680434	-1.82684	-0.583478	-0.826982	-1.0093	-1.00045	-0.256642	-0.190423	-0.28273	-1.50332	-0.843711	-1.04592	-0.0511291
TCGA-BC-A10X-11A	1.93374	-2.12938	0.787168	1.82694	1.41865	1.91145	1.25213	0.763897	2.55368	1.13198	1.32866	0.652654	-1.36713	-0.654019	-0.910144	-0.685027	-0.913357	-0.996397	-0.75615	-1.01881	-1.87189	-0.998567	-0.694966	0.563089
TCGA-DD-A1EB-11A	1.79373	-2.17505	0.822102	1.73909	1.00404	1.15191	1.25726	0.74723	2.61862	0.709867	1.17255	0.704503	-1.53227	-0.89895	-0.900104	-0.742875	-1.13109	-0.449183	-0.714467	-0.299321	-2.28628	-0.736979	-0.705101	0.472186
TCGA-BC-A10R-11A	1.13276	-2.24424	0.686802	1.64323	1.60469	2.01642	1.11084	0.575809	2.95439	0.667633	1.11959	0.73364	-1.59204	-0.503176	-0.926501	-0.992413	-0.879843	-0.531739	-0.964499	-0.230203	-2.10995	-0.584021	-0.465705	0.143776
TCGA-DD-A1EC-11A	1.59763	-1.98017	0.476419	1.97003	1.18281	1.73365	0.810068	0.514991	2.46412	1.38408	1.28038	0.399742	-1.39635	-0.872433	-0.944924	-1.30885	-0.721731	-1.53018	-1.18131	-0.166242	-1.93066	-0.950058	-0.815032	-0.0383724
TCGA-DD-A1EJ-11A	1.82708	-1.44603	0.713184	1.57695	1.18438	1.21925	1.13224	0.387294	2.52548	1.29053	1.24197	0.448576	-1.566	-0.745429	-0.914032	-0.897038	-1.16693	-0.64269	-0.933918	-0.387203	-2.91172	-1.00514	-1.09709	-0.117927
TCGA-DD-A118-11A	1.80303	-1.41858	0.779895	1.51925	1.55577	1.8838	1.35375	0.42533	2.40785	0.661421	1.35993	0.616384	-1.56738	-0.50489	-0.897555	-0.898842	-1.05532	-1.39516	-0.983218	-0.458176	-3.0922	-0.632596	-0.995152	-0.0764241
TCGA-DD-A39W-11A	1.68562	-2.03251	0.734521	1.73271	1.16145	1.56038	1.25339	0.873024	2.54778	-0.315729	1.54887	0.805769	-1.94452	-0.661281	-0.925896	-1.22562	-0.86756	-1.16867	0.0529131	-0.379946	-2.99373	-0.958339	-1.14383	-0.257313
TCGA-BC-A110-11A	1.86995	-1.46138	0.807507	1.40762	1.8934	2.47705	1.13494	0.675041	2.46903	-0.548699	1.19307	0.685653	-2.06352	-0.894324	-0.896267	-0.852849	-1.23937	-1.46658	-0.872115	-0.656605	-2.37786	-0.673221	-1.30569	0.18885
TCGA-BC-A216-11A	1.7033	-1.76873	0.970548	1.79659	1.66664	2.15798	0.967632	0.531792	2.32208	0.180653	1.38317	0.418759	-1.64744	-0.588206	-0.906579	-0.868183	-0.893262	-1.14516	-0.680728	-0.52973	-2.17205	0.185776	-0.698946	0.167604
TCGA-BC-A10T-11A	1.23965	-1.72765	0.686942	1.7745	1.38843	1.77345	1.07089	0.403271	1.99159	0.0870691	1.36949	0.661723	-1.82822	-0.861815	-0.912166	-0.939893	-0.981412	-1.49822	-0.603864	-0.392467	-1.11787	0.568812	-1.0307	-0.167219
TCGA-BC-A10U-11A	1.26445	-2.06745	0.756251	1.78393	1.60599	2.10398	0.863924	0.572243	2.15892	-1.00476	1.44341	0.661907	-1.25113	-0.436343	-0.845092	-0.814756	-0.976236	-0.597625	-0.603101	0.0752677	-1.08495	0.119467	-0.761894	0.499972
TCGA-BC-A10Z-11A	0.916647	-0.442338	0.391898	1.72683	1.31493	1.15122	1.11258	-0.00440375	2.09642	0.693472	1.19529	0.250883	-1.71513	-0.921843	-0.906193	-0.949198	-1.167	-1.08966	-0.83843	-0.288763	-2.3611	-0.973062	-0.791523	0.49127
TCGA-DD-A11B-11A	1.61073	-0.820403	0.714504	1.66137	1.21549	0.99022	1.12223	0.827609	2.29225	0.745497	1.3566	0.465585	-1.43979	-0.666078	-0.934563	-0.695217	-1.08738	-0.361997	-0.734761	0.0363536	-1.91086	-0.401847	-0.803989	0.209769
TCGA-BD-A3EP-11A	0.333254	-0.932623	0.719957	1.44863	1.40941	1.328	1.37631	0.618068	2.42334	0.371818	1.21504	0.718842	-1.08108	-0.654856	-0.906619	-0.897252	-1.07576	-1.02519	-0.1496	-0.0500625	-1.48168	0.106944	-0.713844	0.157169
TCGA-DD-A1EI-11A	1.30323	-1.3965	1.06992	2.09059	1.14714	1.09057	1.38055	0.311099	1.86233	0.729794	1.37227	0.813551	-1.50692	-0.94008	-0.907222	-0.859191	-1.06027	-1.17276	-0.739489	-0.553564	-0.920026	-1.00542	-0.915238	-0.224461
TCGA-EP-A26S-11A	1.2954	-2.0217	0.940373	1.6709	1.1162	0.754564	1.10716	0.812468	1.84997	0.202924	1.46381	0.561494	-1.45997	-0.515212	-0.91941	-0.968071	-1.17681	0.0591313	-0.495491	0.267381	0.0204059	-1.01163	-0.595622	0.524897
TCGA-DD-A39V-11A	1.27964	-2.16242	0.553708	1.36181	1.55187	1.72779	0.890294	0.919954	1.87302	-0.177298	1.19481	0.579681	-1.21842	-0.609867	-0.854969	-1.03935	-1.28373	-1.02371	-0.38396	-0.138354	0.313443	-0.0876894	-0.950388	-0.179326
TCGA-DD-A11C-11A	1.62038	-1.49173	0.686677	1.85114	0.881606	1.13705	0.541488	0.695256	1.60324	-0.278058	1.25184	0.746704	-1.4912	-0.992746	-0.793481	-0.577983	-0.732827	-0.673391	-0.777277	-0.661871	0.0838064	0.321359	-0.940613	-0.118311
TCGA-BC-A10Y-11A	0.893005	-2.01967	0.842058	1.85496	0.960077	0.808891	1.24	0.477176	0.531499	0.614315	1.24017	0.432558	-1.24387	-0.954176	-0.908623	-0.725531	-1.13762	-0.663198	-0.593697	-0.507426	0.59523	0.441892	-0.901586	0.169893
TCGA-DD-A119-11A	1.87672	-1.43786	1.08323	2.04733	1.41182	2.07524	1.0195	0.736353	1.4018	1.06811	1.3131	0.75635	-1.48334	-0.602109	-0.939721	-0.877725	-1.18604	-1.34062	-0.162946	-0.321678	0.224315	-0.240794	-0.856659	0.0932208
TCGA-DD-A3A1-11A	1.44111	-0.947517	0.556403	1.41901	1.8707	2.22395	1.01941	1.00239	1.53912	0.331923	1.67739	0.743206	-1.48405	-0.44055	-0.911892	-1.00224	-1.20957	-0.769462	-0.547586	0.0445263	0.256411	-0.22962	-0.629064	0.0600339
TCGA-BC-A10W-11A	1.12132	-1.04842	0.868131	1.6389	1.74562	1.87591	1.07788	0.962599	0.543158	0.245266	1.53484	0.727902	-1.1749	-0.560025	-0.89624	-0.761779	-1.00635	-0.550128	-0.54379	-0.431274	0.245872	-0.5858	-0.722544	0.158233
TCGA-DD-A1EG-11A	1.22136	-1.60291	0.634078	1.65113	1.80028	1.7375	1.1724	0.753669	0.808353	0.150868	1.46826	0.31339	-0.838568	-0.268171	-0.889526	-0.954962	-1.11511	-1.13424	-0.723203	0.220308	0.65339	-0.25631	-0.455244	0.0762817
TCGA-DD-A3A3-11A	0.624451	-1.3645	0.798201	1.83447	1.67342	2.04988	0.867513	0.567313	0.93465	0.853002	1.50449	0.388644	-0.686854	-0.708601	-0.912078	-1.19465	-1.20579	-0.780083	-0.065808	0.228525	0.517653	-0.64933	-0.801513	0.106374
TCGA-DD-A1EH-11A	1.4336	-1.86545	0.806617	1.64854	1.40463	1.65023	1.04973	0.346147	-0.402002	-0.171804	1.47134	0.766809	-1.73228	-0.82645	-0.934179	-1.22559	-1.00619	-0.689643	-0.314739	0.0906427	0.446249	-0.904195	-0.896193	0.131119
TCGA-DD-A11A-11A	1.76069	-1.23317	0.86221	1.92912	1.58984	1.75269	0.918459	0.365364	2.20405	0.686677	1.06238	0.656937	-1.13316	-0.780001	-0.881094	1.01305	-0.743751	-0.515566	-0.295836	-0.150128	-0.276884	-0.15584	-0.736951	0.744237
TCGA-FV-A2QR-11A	1.51389	-0.546617	0.341832	2.03207	1.20536	1.34109	-0.300005	-0.252666	1.92609	0.603364	1.11546	0.253508	-1.30016	-0.427983	-0.905961	-0.853662	-1.23162	-1.10931	-0.65498	-0.204082	-0.830455	-0.252074	-0.483303	0.315692
TCGA-DD-A1EE-11A	1.64735	-0.391866	0.84303	1.50703	1.35382	1.83626	0.408389	0.525257	1.34223	1.6849	1.22093	0.722957	-1.46446	-0.265726	-0.896888	-0.693814	-0.938182	-1.14213	-0.785839	0.706311	-0.236951	-1.00206	-0.722947	0.0883915
TCGA-BD-A2L6-11A	1.3541	-1.10863	0.599091	1.40975	1.20527	1.55387	0.576617	0.100612	1.4563	1.36873	0.993248	0.516715	-0.858123	0.14489	-0.84773	-0.649561	-0.808837	-0.492998	-1.08673	-0.116207	-0.409906	-0.322451	-0.0086513	0.437785
TCGA-FV-A23B-11A	1.71229	-0.806541	0.624143	1.71519	0.831315	0.531051	0.939992	0.833234	2.30212	1.09609	1.0693	0.237306	-0.544355	0.0669019	-0.921808	-0.728504	-0.829836	-0.344145	-1.39066	0.176234	-0.491264	-1.01578	0.168918	0.804697
TCGA-DD-A114-11A	1.74432	-0.413287	0.651636	1.4353	0.958286	0.765411	0.516123	1.19609	0.893054	0.67799	0.82509	0.547753	-0.855365	0.41888	-0.865603	-0.843994	-0.908379	-0.19654	-0.197939	1.1841	-0.120917	-0.875389	0.449251	0.839117
TCGA-DD-A11D-11A	1.42926	-0.960088	0.738038	1.52234	1.18602	1.5381	0.905289	0.782216	0.641639	0.753878	1.16033	0.867357	-1.20319	-0.456424	-0.935219	-0.730761	-0.850099	-0.198592	-0.541311	0.850198	0.275956	-0.391153	-0.409479	0.53192
TCGA-DD-A1EL-11A	1.58699	-0.683558	0.897756	2.04149	1.07103	1.00817	1.07952	1.05739	-0.136328	0.597147	1.19163	0.578896	-1.38973	-0.0675234	-0.945054	-0.982551	-0.625261	-0.150996	-0.735689	0.291901	0.31582	-1.03056	-0.538802	0.522216
TCGA-EP-A12J-11A	1.60124	-0.64044	0.784938	1.35224	0.651526	0.494209	0.338047	0.696556	-0.25943	0.371941	1.1279	0.513826	-1.24318	-0.515465	-0.903573	-0.937442	-1.00455	-0.508704	-0.836925	1.05095	0.367464	-0.803567	-0.0020236	0.836258
TCGA-ES-A2HT-11A	1.4912	-0.306121	0.154033	1.65329	0.563155	0.055144	0.213854	0.17471	-0.149509	1.04955	0.749714	0.247461	-1.05055	-0.62779	-0.950021	-0.750302	-0.917187	0.212628	-0.498371	1.08769	0.341989	-1.01871	-0.0214974	0.696102
