# Supplementary material for: Epigenetic reactivation of tumor suppressor genes with CRISPRa technologies as precision therapy for hepatocellular carcinoma
Source: Clin Epigenetics. 2023 Apr 29;15:73. doi: 10.1186/s13148-023-01482-0 (PMC10149030; doi:10.1186/s13148-023-01482-0)
Supplement: Supplementary file 15 — Additional file 15: Data S4. Related to Fig. 2, Fig. 3, Fig. 4, and Fig. 6. Comparison of the fold change in mRNA expression for the tumor suppressor genes targeted individually or multiplexed by CRISPRa system (SpdCas9-VPR and MS2-MCP-p65-HSF1) versus treatments with the epi-drugs (5-aza and SAHA) in Hep3B and HuH-7 cells. [file 13148_2023_1482_MOESM15_ESM.xlsx]

## Sheet: HHIP (Hep3B)
Epigenetic modifiers	Fold change in HHIP mRNA expression relative to vehicle CTRL or EV	P-values relative to CRISPRa HHIP G4	P-values relative to CRISPRa 5-gene multiplexing
5-aza 1 μM	3.41	<0.0001	<0.0001
5-aza 2.5 μM	6.61	<0.0001	0.0022
5-aza 5 μM	12.23	<0.0001	0.006
5-aza 7.5 μM	11	<0.0001	0.0396
5-aza 10 μM	14.79	<0.0001	ns
SAHA 1 μM	7.53	<0.0001	0.008
SAHA 2 μM	44.43	<0.0001	0.0301
SAHA 4 μM	209.73	0.0003	<0.0001
CRISPRa HHIP G4	349.53		<0.0001
CRISPRa 5-gene multiplexing (HHIP-MT1E-MT1M-PZP-TTC36)	20.5	<0.0001
Data presented as means from at least n= 3 independent replicates
P-values were determined by unpaired t-test
CRISPRa:
SpdCas9-VPR
MS2-MCP-p65-HSF1
the most potent TSG-targeting gRNA
CRISPRa 5-gene multiplexing (HHIP-MT1E-MT1M-PZP-TTC36)
Targeted TSGs: HHIP (G4), MT1E (G1), MT1M (G1), PZP (G2), TTC36 (G3)
TSG, tumor suppressor gene
EV, empty vector control
ns, not significant

## Sheet: MT1E (Hep3B)
Epigenetic modifiers	Fold change in MT1E mRNA expression relative to vehicle CTRL or EV	P-values relative to CRISPRa MT1E G1	P-values relative to CRISPRa 5-gene multiplexing
5-aza 1 μM	103.741	<0.0001	0.0032
5-aza 2.5 μM	138.206	<0.0001	<0.0001
5-aza 5 μM	142.502	<0.0001	0.0015
5-aza 7.5 μM	179.28	<0.0001	<0.0001
5-aza 10 μM	281.416	<0.0001	0.0049
SAHA 1 μM	2.55067	<0.0001	0.012
SAHA 2 μM	8.2686	ns	ns
SAHA 4 μM	21.5446	ns	ns
CRISPRa MT1E G1	11.4511		0.0001
CRISPRa 5-gene multiplexing (HHIP-MT1E-MT1M-PZP-TTC36)	6.36667	0.0001
Data presented as means from at least n= 3 independent replicates
P-values were determined by unpaired t-test
CRISPRa:
SpdCas9-VPR
MS2-MCP-p65-HSF1
the most potent TSG-targeting gRNA
CRISPRa 5-gene multiplexing (HHIP-MT1E-MT1M-PZP-TTC36)
Targeted TSGs: HHIP (G4), MT1E (G1), MT1M (G1), PZP (G2), TTC36 (G3)
TSG, tumor suppressor gene
EV, empty vector control
ns, not significant

## Sheet: MT1M (Hep3B)
Epigenetic modifiers	Fold change in MT1M mRNA expression relative to vehicle CTRL or EV	P-values relative to CRISPRa MT1M G1	P-values relative to CRISPRa 5-gene multiplexing
5-aza 1 μM	99.73	<0.0001	<0.0001
5-aza 2.5 μM	147.6	<0.0001	<0.0001
5-aza 5 μM	169.01	<0.0001	0.0004
5-aza 7.5 μM	289.1	<0.0001	0.0155
5-aza 10 μM	471.82	<0.0001	ns
SAHA 1 μM	5.03	<0.0001	<0.0001
SAHA 2 μM	4.63	<0.0001	<0.0001
SAHA 4 μM	12.92	<0.0001	<0.0001
CRISPRa MT1M G1	10211.5		<0.0001
CRISPRa 5-gene multiplexing (HHIP-MT1E-MT1M-PZP-TTC36)	442.84	<0.0001
Data presented as means from at least n= 3 independent replicates
P-values were determined by unpaired t-test
CRISPRa:
SpdCas9-VPR
MS2-MCP-p65-HSF1
the most potent TSG-targeting gRNA
CRISPRa 5-gene multiplexing (HHIP-MT1E-MT1M-PZP-TTC36)
Targeted TSGs: HHIP (G4), MT1E (G1), MT1M (G1), PZP (G2), TTC36 (G3)
TSG, tumor suppressor gene
EV, empty vector control
ns, not significant

## Sheet: PZP (Hep3B)
Epigenetic modifiers	Fold change in PZP mRNA expression relative to vehicle CTRL or EV	P-values relative to CRISPRa PZP G2	P-values relative to CRISPRa 5-gene multiplexing
5-aza 1 μM	4.49	0.0022	<0.0001
5-aza 2.5 μM	14.57	0.0023	<0.0001
5-aza 5 μM	31.73	0.0026	<0.0001
5-aza 7.5 μM	31.26	0.0026	<0.0001
5-aza 10 μM	41.28	0.0027	<0.0001
SAHA 1 μM	0.37	0.0122	0.0002
SAHA 2 μM	1.4	0.0022	<0.0001
SAHA 4 μM	1.78	0.0022	<0.0001
CRISPRa PZP G2	726.12		0.0077
CRISPRa 5-gene multiplexing (HHIP-MT1E-MT1M-PZP-TTC36)	211.2	0.0077
Data presented as means from at least n= 3 independent replicates
P-values were determined by unpaired t-test
CRISPRa:
SpdCas9-VPR
MS2-MCP-p65-HSF1
the most potent TSG-targeting gRNA
CRISPRa 5-gene multiplexing (HHIP-MT1E-MT1M-PZP-TTC36)
Targeted TSGs: HHIP (G4), MT1E (G1), MT1M (G1), PZP (G2), TTC36 (G3)
TSG, tumor suppressor gene
EV, empty vector control

## Sheet: TTC36 (Hep3B)
Epigenetic modifiers	Fold change in TTC36 mRNA expression relative to vehicle CTRL or EV	P-values relative to CRISPRa TTC36 G3	P-values relative to CRISPRa 5-gene multiplexing
5-aza 1 μM	7.6	0.0003	0.0001
5-aza 2.5 μM	11.28	0.0003	0.0001
5-aza 5 μM	12.08	0.0003	0.0001
5-aza 7.5 μM	17.58	0.0003	0.0003
5-aza 10 μM	22.17	0.0004	0.0002
SAHA 1 μM	13.3	<0.0001	<0.0001
SAHA 2 μM	16.49	0.0002	0.0087
SAHA 4 μM	14.03	<0.0001	0.002
CRISPRa TTC36 G3	149.78		0.0017
CRISPRa 5-gene multiplexing (HHIP-MT1E-MT1M-PZP-TTC36)	61.8	0.0017
Data presented as means from at least n= 3 independent replicates
P-values were determined by unpaired t-test
CRISPRa:
SpdCas9-VPR
MS2-MCP-p65-HSF1
the most potent TSG-targeting gRNA
CRISPRa 5-gene multiplexing (HHIP-MT1E-MT1M-PZP-TTC36)
Targeted TSGs: HHIP (G4), MT1E (G1), MT1M (G1), PZP (G2), TTC36 (G3)
TSG, tumor suppressor gene
EV, empty vector control

## Sheet: miR-122-5p (Hep3B)
Epigenetic modifiers	Fold change in miR-122-5p mRNA expression relative to vehicle CTRL or EV	P-values relative to CRISPRa miR-122-5p G2
5-aza 1 μM	12.687	<0.0001
5-aza 2.5 μM	4.101	0.0004
5-aza 5 μM	2.48233	0.0007
5-aza 7.5 μM	4.799	0.0406
5-aza 10 μM	3.74433	0.0018
SAHA 1 μM	0.955	0.0195
SAHA 2 μM	1.028	0.0394
SAHA 4 μM	0.59	0.001
CRISPRa miR-122-5p G2	1.40667
Data presented as means from at least n= 3 independent replicates
P-values were determined by unpaired t-test
CRISPRa:
SpdCas9-VPR
MS2-MCP-p65-HSF1
the most potent TSG-targeting gRNA
TSG, tumor suppressor gene
EV, empty vector control

## Sheet: PTGR1 (Hep3B)
Epigenetic modifiers	Fold change in PTGR1 mRNA expression relative to vehicle CTRL or EV	P-values relative to CRISPRa PTGR1 G2
5-aza 1 μM	15.832	<0.0001
5-aza 2.5 μM	22.826	<0.0001
5-aza 5 μM	28.3157	<0.0001
5-aza 7.5 μM	27.02	<0.0001
5-aza 10 μM	36.806	<0.0001
SAHA 1 μM	4.82867	0.0212
SAHA 2 μM	7.091	0.0311
SAHA 4 μM	9.72233	<0.0001
CRISPRa PTGR1 G2	6.0058
Data presented as means from at least n= 3 independent replicates
P-values were determined by unpaired t-test
CRISPRa:
SpdCas9-VPR
MS2-MCP-p65-HSF1
the most potent TSG-targeting gRNA
TSG, tumor suppressor gene
EV, empty vector control

## Sheet: HHIP (HuH-7)
Epigenetic modifiers	Fold change in HHIP mRNA expression relative to vehicle CTRL or EV	P-values relative to CRISPRa HHIP G4	P-values relative to CRISPRa 5-gene multiplexing
5-aza 1 μM	11.963	0.0002	0.0003
5-aza 2.5 μM	29.2087	<0.0001	<0.0001
5-aza 5 μM	24.4487	<0.0001	<0.0001
5-aza 7.5 μM	22.4227	0.0002	0.0003
5-aza 10 μM	28.5797	<0.0001	<0.0001
SAHA 1 μM	1.0075	<0.0001	<0.0001
SAHA 2 μM	1.1	<0.0001	<0.0001
SAHA 4 μM	17.1792	<0.0001	<0.0001
CRISPRa HHIP G4	32440.3		0.0003
CRISPRa 5-gene multiplexing (HHIP-MT1E-PZP-TMEM106A-TTC36)	2053.66	0.0003
Data presented as means from at least n= 3 independent replicates
P-values were determined by unpaired t-test
CRISPRa:
SpdCas9-VPR
MS2-MCP-p65-HSF1
the most potent TSG-targeting gRNA
CRISPRa 5-gene multiplexing (HHIP-MT1E-PZP-TMEM106A-TTC36)
Targeted TSGs: HHIP (G4), MT1E (G1), PZP (G2), TMEM106A (G1), TTC36 (G3)
TSG, tumor suppressor gene
EV, empty vector control

## Sheet: MT1E (HuH-7)
Epigenetic modifiers	Fold change in MT1E mRNA expression relative to vehicle CTRL or EV	P-values relative to CRISPRa MT1E G1	P-values relative to CRISPRa 5-gene multiplexing
5-aza 1 μM	0.93	0.0003	0.0002
5-aza 2.5 μM	0.91	0.0001	<0.0001
5-aza 5 μM	0.85	0.0002	<0.0001
5-aza 7.5 μM	0.94	0.0003	0.0002
5-aza 10 μM	1.4	0.0017	0.0011
SAHA 1 μM	1.24	0.0013	0.0009
SAHA 2 μM	1.53	0.0013	0.0006
SAHA 4 μM	2.5	ns	ns
CRISPRa MT1E G1	2.45		ns
CRISPRa 5-gene multiplexing (HHIP-MT1E-PZP-TMEM106A-TTC36)	2.43	ns
Data presented as means from at least n= 3 independent replicates
P-values were determined by unpaired t-test
CRISPRa:
SpdCas9-VPR
MS2-MCP-p65-HSF1
the most potent TSG-targeting gRNA
CRISPRa 5-gene multiplexing (HHIP-MT1E-PZP-TMEM106A-TTC36)
Targeted TSGs: HHIP (G4), MT1E (G1), PZP (G2), TMEM106A (G1), TTC36 (G3)
TSG, tumor suppressor gene
EV, empty vector control
ns, not significant

## Sheet: PZP (HuH-7)
Epigenetic modifiers	Fold change in PZP mRNA expression relative to vehicle CTRL or EV	P-values relative to CRISPRa PZP G2	P-values relative to CRISPRa 5-gene multiplexing
5-aza 1 μM	2.981	<0.0001	<0.0001
5-aza 2.5 μM	5.421	<0.0001	<0.0001
5-aza 5 μM	7.64133	<0.0001	<0.0001
5-aza 7.5 μM	12.742	<0.0001	<0.0001
5-aza 10 μM	14.4797	<0.0001	<0.0001
SAHA 1 μM	0.335	<0.0001	0.0011
SAHA 2 μM	0.394	<0.0001	<0.0001
SAHA 4 μM	0.734667	<0.0001	<0.0001
CRISPRa PZP G2	3530.79		<0.0001
CRISPRa 5-gene multiplexing (HHIP-MT1E-PZP-TMEM106A-TTC36)	605.398	<0.0001
Data presented as means from at least n= 3 independent replicates
P-values were determined by unpaired t-test
CRISPRa:
SpdCas9-VPR
MS2-MCP-p65-HSF1
the most potent TSG-targeting gRNA
CRISPRa 5-gene multiplexing (HHIP-MT1E-PZP-TMEM106A-TTC36)
Targeted TSGs: HHIP (G4), MT1E (G1), PZP (G2), TMEM106A (G1), TTC36 (G3)
TSG, tumor suppressor gene
EV, empty vector control

[truncated: 4 more sheets: TMEM106A (HuH-7), TTC36 (HuH-7), CDKN2A (HuH-7), CPS1 (HuH-7)]
