# Supplementary material for: Epigenetic reactivation of tumor suppressor genes with CRISPRa technologies as precision therapy for hepatocellular carcinoma
Source: Clin Epigenetics. 2023 Apr 29;15:73. doi: 10.1186/s13148-023-01482-0 (PMC10149030; doi:10.1186/s13148-023-01482-0)
Supplement: Supplementary file 16 — Additional file 16: Data S5. Related to Figs. 3, 4, and 7. Comprehensive bioinformatic analysis of predicted potential off-targets for the ten TSGs targeted by CRISPRa technology utilizing the most active gRNAs. [file 13148_2023_1482_MOESM16_ESM.xlsx]

## Sheet: Hs CDKN2A_G1 (+9)
gRNA (G1) sequence targeting CDKN2A (+9 bp from TSS)	DNA sequence	Chromosome	Position	DNA Strand	Mismatches	Genomic binding site	Genomic location
CTTCCGGCTGGTGCCCCCGGNGG	CTTCCGGCTGGTGCCCCCGGGGG	chr9	21975101	-	0	CDKN2A	The intended on-target gene
CTTCCGGCTGGTGCCCCCGGNGG	CTTCCaGCTGGTGCCaCaGGAGG	chr1	24392501	-	3	STPG1	Intron 2 of STPG1. No regulatory region
CTTCCGGCTGGTGCCCCCGGNGG	CTTtCcaCTGGTGCCCCCGGGGG	chr3	133829395	+	3	RAB6B	Intron 7 of RAB6B. No regulatory region
CTTCCGGCTGGTGCCCCCGGNGG	CTTCtGGCTGGTGCtCCtGGGGG	chr7	449840	-	3	Non-coding region	Intergenic region
CTTCCGGCTGGTGCCCCCGGNGG	CTTCCGGCTGGgGCCCCaGcTGG	chr19	15160690	+	3	NOTCH3	Exon 33 of NOTCH3. No regulatory region
CTTCCGGCTGGTGCCCCCGGNGG	CTgCCGGCaGGTGCCCgCGGGGG	chr22	23773480	-	3	MMP11	~800bp from MMP11 regulatory region
NGG: protospacer-adjacent motif (PAM)
Mismatches between gRNA and off-target DNA sequences are highlighted in red
On-target gene in green
Potential off-target genes in orange
TSS transcription start site
Distance from TSS is expressed in base pairs (bp)

## Sheet: Hs CDKN2A_G2 (+36)
gRNA (G2) sequence targeting CDKN2A (+36 bp from TSS)	DNA sequence	Chromosome	Position	DNA Strand	Mismatches	Genomic binding site	Genomic location
CCAACCTGGGGCGACTTCAGNGG	CCAACCTGGGGCGACTTCAGGGG	chr9	21975074	-	0	CDKN2A	The intended on-target gene
CCAACCTGGGGCGACTTCAGNGG	CCAgCCaGGGGaGACTTCAGGGG	chr1	37358780	+	3	LINC01137	Intron 2 of LINC01137. No regulatory region
CCAACCTGGGGCGACTTCAGNGG	CCtACCTGGGGCctCTTCAGTGG	chr3	32460244	-	3	Non-coding region	Intergenic region
CCAACCTGGGGCGACTTCAGNGG	CaAcCCTGGGGCGcCTTCAGAGG	chr10	128979566	+	3	Non-coding region	Intergenic region
CCAACCTGGGGCGACTTCAGNGG	CCAACCTGGaGCcACaTCAGGGG	chr17	73322590	-	3	CDC42EP4	~10.5kb from CDC42EP4 regulatory region
CCAACCTGGGGCGACTTCAGNGG	CCcAaCTGGGGgGACTTCAGAGG	chr17	77230427	+	3	Non-coding region	Intergenic region
CCAACCTGGGGCGACTTCAGNGG	CCAACCTGGcGCGcCgTCAGAGG	chr18	36188114	-	3	MOCOS	~300bp from MOCOS regulatory region
CCAACCTGGGGCGACTTCAGNGG	CCAgCCTGGGaCaACTTCAGGGG	chr20	31816629	-	3	MYLK2	~3kb from MYLK2. No regulatory region
NGG: protospacer-adjacent motif (PAM)
Mismatches between gRNA and off-target DNA sequences are highlighted in red
On-target gene in green
Potential off-target genes in orange
TSS transcription start site
Distance from TSS is expressed in base pairs (bp)

## Sheet: Hs CDKN2A_G3 (+119)
gRNA (G3) sequence targeting CDKN2A (+119 bp from TSS)	DNA sequence	Chromosome	Position	DNA Strand	Mismatches	Genomic binding site	Genomic location
CGCCGTGAGCGAGTGCTCGGNGG	CGCCGTGAGCGAGTGCTCGGAGG	chr9	21975014	+	0	CDKN2A	The intended on-target gene
CGCCGTGAGCGAGTGCTCGGNGG	CGCtGcGAGCGAGcGCTCGGAGG	chr5	9544623	-	3	SEMA5A	~1.7kb from SEMA5A regulatory region
CGCCGTGAGCGAGTGCTCGGNGG	CGCCGaGAGCGAGgGCTCtGAGG	chr6	10720444	-	3	TMEM14C	~2.4kb from TMEM14C regulatory region
CGCCGTGAGCGAGTGCTCGGNGG	CGCCGgGAGCGAGTGCagGGAGG	chrX	15493239	+	3	PIR	~600bp from PIR regulatory region
NGG: protospacer-adjacent motif (PAM)
Mismatches between gRNA and off-target DNA sequences are highlighted in red
On-target gene in green
Potential off-target genes in orange
TSS transcription start site
Distance from TSS is expressed in base pairs (bp)

## Sheet: Hs CDKN2A_G4 (+122)
gRNA (G4) sequence targeting CDKN2A (+122 bp from TSS)	DNA sequence	Chromosome	Position	DNA Strand	Mismatches	Genomic binding site	Genomic location
CCTTGCCTGGAAAGATACCGNGG	CCTTGCCTGGAAAGATACCGCGG	chr9	21974988	-	0	CDKN2A	The intended on-target gene
CCTTGCCTGGAAAGATACCGNGG	CCcTGCCTGGAAgGATACtGGGG	chr2	210455860	-	3	LANCL1	Intron 3 of LANCL1. No regulatory region
		chr2	210455860	-	3	LANCL1-AS1	Intron 4 of LANCL1-AS1. No regulatory region
CCTTGCCTGGAAAGATACCGNGG	CCTTaCCTGGAAAGATACtcAGG	chr7	83404514	+	3	SEMA3E	Intron 9 of SEMA3E. No regulatory region
CCTTGCCTGGAAAGATACCGNGG	CtTTGCaTGGAAAGATACaGAGG	chr9	16396906	-	3	C9orf92	Intron 2 of C9orf92. No regulatory region
CCTTGCCTGGAAAGATACCGNGG	aCTTGCCTGGAAtGATACaGGGG	chr11	43025741	+	3	Non-coding region	Intergenic region
CCTTGCCTGGAAAGATACCGNGG	CCTTGCCTGGAAAGAcAtaGGGG	chr11	97203954	+	3	Non-coding region	Intergenic region
CCTTGCCTGGAAAGATACCGNGG	CCTTcCCTGGAgAGAcACCGTGG	chr13	113161089	-	3	PROZ	Intron 4 of PROZ. No regulatory region
CCTTGCCTGGAAAGATACCGNGG	CCTTGCCTGGAAAGATtgaGAGG	chr14	79330811	+	3	NRXN3	Intron 16 of NRXN3. No regulatory region
CCTTGCCTGGAAAGATACCGNGG	CCTTGCCTGGgAAGATgCtGTGG	chr16	84007397	+	3	Non-coding region	Intergenic region
NGG: protospacer-adjacent motif (PAM)
Mismatches between gRNA and off-target DNA sequences are highlighted in red
On-target gene in green
Potential off-target genes in orange
TSS transcription start site
Distance from TSS is expressed in base pairs (bp)

## Sheet: Hs CDKN2A_G5 (+157)
gRNA (G5) sequence targeting CDKN2A (+157 bp from TSS)	DNA sequence	Chromosome	Position	DNA Strand	Mismatches	Genomic binding site	Genomic location
ATTTGAGGGACAGGGTCGGANGG	ATTTGAGGGACAGGGTCGGAGGG	chr9	21974953	-	0	CDKN2A	The intended on-target gene
ATTTGAGGGACAGGGTCGGANGG	ATTTGAGGGAaAGGGTaGGAGGG	chrX	96280120	+	2	ENSG00000286523	Intron 2 of ENSG00000286523. No regulatory region
ATTTGAGGGACAGGGTCGGANGG	AcTTGAGGGAaAGGGTgGGAGGG	chr1	195859755	+	3	Non-coding region	Intergenic region
ATTTGAGGGACAGGGTCGGANGG	AcTTGAGGGAaAGGGTgGGAGGG	chr2	25396550	+	3	DTNB	Intron 16 2 of DTNB. No regulatory region
ATTTGAGGGACAGGGTCGGANGG	cTTTGAGGGACAGGGgaGGAGGG	chr4	65580685	-	3	EPHA5	Intron 3 of EPHA5. No regulatory region
ATTTGAGGGACAGGGTCGGANGG	AcTTGAGGGAaAGGGTgGGAGGG	chr5	56332922	+	3	Non-coding region	Intergenic region
ATTTGAGGGACAGGGTCGGANGG	tTTTGAGGGAgAGGGTgGGATGG	chr9	124522355	-	3	NR6A1	Exon 10 of NR6A1. No regulatory region
ATTTGAGGGACAGGGTCGGANGG	ATTTGgGGGAaAGGGTgGGAGGG	chr15	51293103	+	3	MIR4713HG	Intron 2 of MIR4713HG. No regulatory region
		chr15	51293103	+	3	CYP19A1	Intron 1 of CYP19A1. No regulatory region
ATTTGAGGGACAGGGTCGGANGG	ATgTGAGGGACAGGGTCaGtGGG	chr15	101214277	-	3	CHSY1	Intron 2 of CHSY1. No regulatory region
ATTTGAGGGACAGGGTCGGANGG	AaTTGAGGGAaAGGGTaGGAGGG	chr16	63281172	+	3	Non-coding region	Intergenic region
ATTTGAGGGACAGGGTCGGANGG	ATTgGAGaGACAGGGTCcGATGG	chr17	41394102	+	3	KRT31	Exon 7 of KRT31. No regulatory region
ATTTGAGGGACAGGGTCGGANGG	ATgaGAGGGACAGGGTCaGATGG	chr19	55177164	-	3	DNAAF3-AS1	Exon 5 of DNAAF3-AS1. No regulatory region
		chr19	55177164	-	3	SYT5	Intron 3 of SYT5. No regulatory region
ATTTGAGGGACAGGGTCGGANGG	AcTTGAGGGAaAGGGTgGGATGG	chrX	16273424	-	3	Non-coding region	Intergenic region
ATTTGAGGGACAGGGTCGGANGG	AcTTGAGGGAaAGGGTgGGAGGG	chrX	154077630	+	3	MECP2	Intron 2 of MECP2. No regulatory region
NGG: protospacer-adjacent motif (PAM)
Mismatches between gRNA and off-target DNA sequences are highlighted in red
On-target gene in green
Potential off-target genes in orange
TSS transcription start site
Distance from TSS is expressed in base pairs (bp)

## Sheet: Hs CPS1_G2 (+7)
gRNA (G2) sequence targeting CPS1 (+7 bp from TSS)	DNA sequence	Chromosome	Position	DNA strand	Mismatches	Genomic binding site	Genomic location
AAAGAGCAAACCTGGGTGTGNGG	AAAGAGCAAACCTGGGTGTGGGG	chr2	210477665	-	0	CPS1	The intended on-target gene
AAAGAGCAAACCTGGGTGTGNGG	AAAGAGCAAACCTGGGTGTtTGG	chr2	231046578	-	1	C2orf72	Intron 2 of C2orf72. No regulatory region
AAAGAGCAAACCTGGGTGTGNGG	AAAtAGCAAACCTGGGTGgGAGG	chr12	95781447	+	2	NTN4	Intron 2 of NTN4. No regulatory region
AAAGAGCAAACCTGGGTGTGNGG	AAAGAGaAAAaCTGGcTGTGAGG	chr1	78877086	-	3	Non-coding region	Intergenic region
AAAGAGCAAACCTGGGTGTGNGG	tAAGtGCAAACCTGGtTGTGTGG	chr1	91591734	+	3	Non-coding region	Intergenic region
AAAGAGCAAACCTGGGTGTGNGG	AAAGAGCAAcCCTaGcTGTGAGG	chr2	210549193	-	3	CPS1	Intron 2 of CPS1 (the intended on-target gene). No regulatory region
AAAGAGCAAACCTGGGTGTGNGG	AtAGAGaAAAaCTGGGTGTGAGG	chr2	46396678	+	3	LINC01820	~2kb from LINC01820. No regulatory region
AAAGAGCAAACCTGGGTGTGNGG	cAAGAGCAAAgCTGtGTGTGAGG	chr2	70691234	-	3	ADD2	Intron 7 of ADD2. No regulatory region
AAAGAGCAAACCTGGGTGTGNGG	AAgGAGCAAACCaGGGTtTGAGG	chr2	219198814	-	3	ENSG00000287529	Exon 2 of ENSG00000287529. No regulatory region
AAAGAGCAAACCTGGGTGTGNGG	AAtGAGaAAgCCTGGGTGTGTGG	chr3	11140438	-	3	HRH1	~2kb from regulatory region of HRH1
AAAGAGCAAACCTGGGTGTGNGG	AAAGAGCAccCCTGGGcGTGAGG	chr3	14341323	+	3	Non-coding region	Intergenic region
AAAGAGCAAACCTGGGTGTGNGG	AAAaAGCAAACCTGGtTtTGTGG	chr3	78729959	-	3	ROBO1	Intron 3 of ROBO1. No regulatory region
AAAGAGCAAACCTGGGTGTGNGG	AAAGtGCAcACCTGtGTGTGGGG	chr4	141055898	-	3	RNF150	Intron 1 of RNF150. No regulatory region
AAAGAGCAAACCTGGGTGTGNGG	AAAGAaCAAAaCTGGcTGTGCGG	chr4	153642922	+	3	ENSG00000287216	Intron 1 of ENSG00000287216. No regulatory region
AAAGAGCAAACCTGGGTGTGNGG	gtAGAGCAAACCTGGGTtTGAGG	chr7	129902568	+	3	UBE2H	Intron 1 of UBE2H. No regulatory region
AAAGAGCAAACCTGGGTGTGNGG	AAAGtGCAAAttTGGGTGTGGGG	chr9	136009152	+	3	NACC2	Distal enhancer. Exon 5 of NACC2.
AAAGAGCAAACCTGGGTGTGNGG	AgAGAGCAgACCTGGGTGTaAGG	chr12	34625955	-	3	Non-coding region	Intergenic region
AAAGAGCAAACCTGGGTGTGNGG	AgAGAGCAAgCCTGtGTGTGGGG	chr12	48767829	-	3	ADCY6	Exon 22 of ADCY6. No regulatory region
AAAGAGCAAACCTGGGTGTGNGG	AAAGAGCAgAgCTGGGTtTGGGG	chr12	108065552	-	3	Non-coding region	Intergenic region
AAAGAGCAAACCTGGGTGTGNGG	AAAGAGCAgACCTGGcTGaGAGG	chr15	37128444	-	3	Non-coding region	Intergenic region
AAAGAGCAAACCTGGGTGTGNGG	AtgGAGCAAgCCTGGGTGTGAGG	chr18	9968201	-	3	Non-coding region	Intergenic region
AAAGAGCAAACCTGGGTGTGNGG	AcAGAaCAAACCTGGaTGTGAGG	chr20	54589525	+	3	DOK5	Intron 4 of DOK5. No regulatory region
AAAGAGCAAACCTGGGTGTGNGG	AAAGAGaAAACCTGGcaGTGAGG	chrX	71269052	-	3	NONO	~14kb from regulatory region. Intron 1 of NONO
AAAGAGCAAACCTGGGTGTGNGG	AgAGAGCAAACCTGGGTGctGGG	chrX	128548887	-	3	ENSG00000225689	Intron 6 of ENSG00000225689. No regulatory region
AAAGAGCAAACCTGGGTGTGNGG	AAAGAGgAgACCTGGGTtTGGGG	chrX	137998146	-	3	Non-coding region	Intergenic region
NGG: protospacer-adjacent motif (PAM)
Mismatches between gRNA and off-target DNA sequences are highlighted in red
On-target gene in green
Potential off-target genes in orange
TSS transcription start site
Distance from TSS is expressed in base pairs (bp)

## Sheet: Hs HHIP_G4 (+277)
gRNA (G4) sequence targeting HHIP (+277 bp from TSS)	DNA sequence	Chromosome	Position	DNA strand	Mismatches	Genomic binding site	Genomic location
AGGAACAGAAACGGCGACGGNGG	AGGAACAGAAACGGCGACGGCGG	chr4	144646249	-	0	HHIP	The intended on-target gene
AGGAACAGAAACGGCGACGGNGG	AGGAACAGcAACaGCGACGGCGG	chr20	63287771	+	2	ARFGAP1	Exon 12 of ARFGAP1. No regulatory region
AGGAACAGAAACGGCGACGGNGG	AGGAACAGAAcCaGCGcCGGCGG	chr10	70233609	-	3	PPA1	Regulatory region of PPA1
AGGAACAGAAACGGCGACGGNGG	AGcAgCAGAAgCGGCGACGGCGG	chr18	47247147	+	3	SKOR2	Exon 2 of SKOR2. No regulatory region
AGGAACAGAAACGGCGACGGNGG	AGcAACAGAAgCGGCGgCGGCGG	chr20	35742010	-	3	RBM39	Regulatory region of RBM39
NGG: protospacer-adjacent motif (PAM)
Mismatches between gRNA and off-target DNA sequences are highlighted in red
On-target gene in green
Potential off-target genes in orange
TSS transcription start site
Distance from TSS is expressed in base pairs (bp)

## Sheet: miR-122-5p_G2 (+437)
gRNA (G2) sequence targeting miR-122-5p (+437 bp from TSS)	DNA sequence	Chromosome	Position	DNA strand	Mismatches	Genomic binding site	Genomic location
CTGGATCCCATAAAGGGAGANGG	CTGGATCCCATAAAGGGAGAGGG	chr18	58446224	+	0	miR-122-5p	The intended on-target gene
CTGGATCCCATAAAGGGAGANGG	CTtaATCCCATAAAGGGAaAGGG	chr1	242794261	-	3	Non-coding region	Intergenic region
CTGGATCCCATAAAGGGAGANGG	CTGGATCCCATAAAGGGctcTGG	chr2	124194097	-	3	CNTNAP5	Intron 1 of CNTNAP5. No regulatory region
CTGGATCCCATAAAGGGAGANGG	CTGGcTgCCATgAAGGGAGATGG	chr2	168552727	-	3	CERS6	Intron 2 of CERS6. No regulatory region
CTGGATCCCATAAAGGGAGANGG	CTGGcTCCCAaAAAGGGAaAAGG	chr2	157400009	-	3	ARHGAP25	Intron 1 of ARHGAP25. No regulatory region
		chr5	68756475	-	3	ENSG00000285868	Intron 1 of ENSG00000285868. No regulatory region
		chr5	11031095	+	3	CTNND2	Intron 16 of CTNND2. No regulatory region
CTGGATCCCATAAAGGGAGANGG	aTGGATtCCATgAAGGGAGAAGG	chr4	165331358	+	3	MSMO1	Intron 1 of MSMO1. No regulatory region
CTGGATCCCATAAAGGGAGANGG	CTGGgaCCCATAgAGGGAGACGG	chr5	72767782	+	3	ENSG00000251613	Intron 2 of ENSG00000251613. No regulatory region
CTGGATCCCATAAAGGGAGANGG	CTGGgaCaCATAAAGGGAGAGGG	chr8	19482843	-	3	CSGALNACT1	Intron 4 of CSGALNACT1. No regulatory region
CTGGATCCCATAAAGGGAGANGG	CTGGATtCCATgAAGGGAcAAGG	chr10	69664279	+	3	Non-coding region	Intergenic region
CTGGATCCCATAAAGGGAGANGG	CTGGATCCCggAAAGGGAGgAGG	chr14	69921990	-	3	SMOC1	Intron 1 of SMOC1. No regulatory region
CTGGATCCCATAAAGGGAGANGG	CTGGgTCCCAcAAtGGGAGAGGG	chr14	74414357	+	3	SYNDIG1L	Intron 1 of SYNDIG1L. No regulatory region
CTGGATCCCATAAAGGGAGANGG	CaGGAcCCCATAAAGGGAGgAGG	chr14	101624725	-	3	Non-coding region	Intergenic region
CTGGATCCCATAAAGGGAGANGG	CTcaATgCCATAAAGGGAGATGG	chr15	95872595	+	3	Non-coding region	Intergenic region
CTGGATCCCATAAAGGGAGANGG	CTaGgTCaCATAAAGGGAGAAGG	chr16	82568235	+	3	ENSG00000261285	Intron 2 of ENSG00000261285. No regulatory region
NGG: protospacer-adjacent motif (PAM)
Mismatches between gRNA and off-target DNA sequences are highlighted in red
On-target gene in green
Potential off-target genes in orange
TSS transcription start site
Distance from TSS is expressed in base pairs (bp)

## Sheet: Hs MT1E_G1 (-97)
gRNA (G1) sequence targeting MT1E (-97 bp from TSS)	DNA sequence	Chromosome	Position	DNA strand	Mismatches	Genomic binding site	Genomic location
CGAGCGAACGGGCTCCAAAGNGG	CGAGCGAACGGGCTCCAAAGGGG	chr16	56625575	+	0	MT1E	The intended on-target gene
NGG: protospacer-adjacent motif (PAM)
Mismatches between gRNA and off-target DNA sequences are highlighted in red
On-target gene in green
Potential off-target genes in orange
TSS transcription start site
Distance from TSS is expressed in base pairs (bp)

## Sheet: Hs MT1M_G1 (-62)
gRNA (G1) sequence targeting MT1M (-62 bp from TSS)	DNA sequence	Chromosome	Position	DNA strand	Mismatches	Genomic binding site	Genomic location
GCGGTGCGAACCCAGCCGGGNGG	GCGGTGCGAACCCAGCCGGGCGG	chr16	56632559	+	0	MT1M	The intended on-target gene
GCGGTGCGAACCCAGCCGGGNGG	GCaGTGCGAgCCCAGCCaGGCGG	chr8	62249266	-	3	NKAIN3	Regulatory region of NKAIN3
NGG: protospacer-adjacent motif (PAM)
Mismatches between gRNA and off-target DNA sequences are highlighted in red
On-target gene in green
Potential off-target genes in orange
TSS transcription start site
Distance from TSS is expressed in base pairs (bp)

[truncated: 4 more sheets: Hs PTGR1_G2 (-363), Hs PZP_G2 (-126), Hs TMEM106A_G1 (-98), Hs TTC36_G3 (-131)]
