# Supplementary material for: Epigenetic reactivation of tumor suppressor genes with CRISPRa technologies as precision therapy for hepatocellular carcinoma
Source: Clin Epigenetics. 2023 Apr 29;15:73. doi: 10.1186/s13148-023-01482-0 (PMC10149030; doi:10.1186/s13148-023-01482-0)
Supplement: Supplementary file 17 — Additional file 17: Data S6. Related to Figure S6. Probe methylation (beta) values for HHIP in transiently transfected Hep3B cells with SpdCas9-VPR and MS2-MCP-p65-HSF1, or SpdCas9-TET1-CD and MS2-MCP-p65-HSF1 targeting HHIP promoter. [file 13148_2023_1482_MOESM17_ESM.xlsx]

## Sheet: HHIP_beta values
Probe methylation	Hep3B_A1	Hep3B_A2	Hep3B_A3	Hep3B_A4	Hep3B_NO_G_B1	Hep3B_NO_G_B2	Hep3B_NO_G_B3	Hep3B_NO_G_B4	Hep3B_i1	Hep3B_i2	Hep3B_i3	Hep3B_i4	Hep3B_NO_G_L1	Hep3B_NO_G_L2_1	Hep3B_NO_G_L3	Hep3B_NO_G_L2_2		A1 SpdCas9-VPR MS2-MCP-p65-HSF1_HHIP G4_rep1
cg06908244	0.599223	0.631378	0.588568	0.5753	0.585509	0.572329	0.597815	0.646975	0.568155	0.571776	0.576775	0.615594	0.562093	0.589678	0.595762	0.598432		A2 SpdCas9-VPR MS2-MCP-p65-HSF1_HHIP G4_rep2
cg25967745	0.59505	0.555147	0.572813	0.569473	0.543047	0.565886	0.617753	0.562578	0.575848	0.584968	0.56968	0.594614	0.590599	0.559625	0.577241	0.58086		A3 SpdCas9-VPR MS2-MCP-p65-HSF1_HHIP G4_rep3
cg13150467	0.0788281	0.069323	0.0877162	0.0578476	0.0820317	0.0634627	0.07443	0.0685579	0.0698778	0.0738662	0.0795565	0.0861453	0.062762	0.0792475	0.0661962	0.0946024		A4 SpdCas9-VPR MS2-MCP-p65-HSF1_HHIP G4_rep4
cg03475665	0.918976	0.942563	0.931005	0.943187	0.94245	0.919463	0.926493	0.953854	0.940622	0.958337	0.951119	0.935056	0.946212	0.950237	0.947846	0.937984		B1 SpdCas9-VPR MS2-MCP-p65-HSF1_NO G_rep1
cg12936746	0.0848384	0.0749574	0.0851696	0.101242	0.0957304	0.0888251	0.0922995	0.108536	0.0848057	0.0928198	0.0945658	0.126018	0.0928608	0.0919127	0.0863339	0.0954744		B2 SpdCas9-VPR MS2-MCP-p65-HSF1_NO G_rep2
cg19461519	0.794552	0.83417	0.805549	0.794492	0.830458	0.788771	0.8199	0.842489	0.828978	0.829789	0.80561	0.834371	0.842116	0.812439	0.84467	0.844803		B3 SpdCas9-VPR MS2-MCP-p65-HSF1_NO G_rep3
cg07318204	0.78017	0.782187	0.806535	0.794908	0.831892	0.846021	0.805655	0.790368	0.753125	0.764417	0.789793	0.80331	0.823371	0.800798	0.799189	0.752686		B4 SpdCas9-VPR MS2-MCP-p65-HSF1_NO G_rep4
cg19971102	0.470123	0.455179	0.461959	0.473094	0.462878	0.47567	0.460603	0.473648	0.464791	0.48474	0.46498	0.458637	0.479522	0.462843	0.47191	0.46495		i1 SpdCas9-TET1-CD MS2-MCP-p65-HSF1_HHIP G4_rep1
cg12009759	0.420845	0.418976	0.361571	0.389711	0.419034	0.428839	0.377567	0.428293	0.389248	0.406726	0.418452	0.433268	0.409398	0.379237	0.390627	0.384515		i2 SpdCas9-TET1-CD MS2-MCP-p65-HSF1_HHIP G4_rep2
cg09956302	0.456582	0.464257	0.459964	0.463854	0.451405	0.476562	0.467553	0.483785	0.490062	0.449387	0.466368	0.490335	0.480526	0.472458	0.445794	0.469366		i3 SpdCas9-TET1-CD MS2-MCP-p65-HSF1_HHIP G4_rep3
cg14595911	0.45635	0.445552	0.452183	0.449126	0.470178	0.471465	0.438251	0.421016	0.42385	0.466644	0.427328	0.470196	0.45069	0.416991	0.412971	0.398114		i4 SpdCas9-TET1-CD MS2-MCP-p65-HSF1_HHIP G4_rep4
cg06797880	0.0739752	0.0776538	0.0655215	0.0739766	0.0842038	0.0712226	0.091881	0.0875065	0.0676728	0.0920694	0.0589375	0.0457506	0.067	0.0487096	0.0859874	0.0863659		L1 SpdCas9-TET1-CD MS2-MCP-p65-HSF1_NO G_rep1
cg13790268	0.485758	0.476852	0.488535	0.479024	0.470672	0.507941	0.501133	0.476712	0.462824	0.478188	0.489785	0.507294	0.514984	0.487603	0.474561	0.504398		L2_1 SpdCas9-TET1-CD MS2-MCP-p65-HSF1_NO G_rep1
cg12188268	0.744312	0.726588	0.742906	0.728179	0.738666	0.779935	0.756338	0.763211	0.773679	0.747437	0.727895	0.763251	0.701682	0.705141	0.766002	0.73649		L3 SpdCas9-TET1-CD MS2-MCP-p65-HSF1_NO G_rep3
cg15193249	0.412286	0.422942	0.399318	0.407765	0.425017	0.417052	0.431763	0.417087	0.417807	0.403364	0.390711	0.420807	0.440512	0.412426	0.417307	0.417286		L2_2 SpdCas9-TET1-CD MS2-MCP-p65-HSF1_NO G_rep2
cg03490759	0.935399	0.94165	0.951228	0.925028	0.950331	0.94778	0.924245	0.944606	0.951025	0.953442	0.939572	0.940189	0.955922	0.964236	0.954642	0.936527
cg20310894	0.604301	0.600788	0.589376	0.59376	0.605732	0.563221	0.616128	0.572915	0.565426	0.596641	0.61722	0.594734	0.621078	0.615238	0.591541	0.585487
cg07456670	0.754514	0.771862	0.76485	0.762932	0.773122	0.753079	0.749948	0.719172	0.769446	0.761597	0.767618	0.748661	0.755907	0.724845	0.76078	0.743042
cg26978698	0.148922	0.133262	0.135571	0.133336	0.125793	0.119012	0.123614	0.121472	0.134079	0.119755	0.146668	0.130523	0.136175	0.164421	0.131146	0.148477
cg15081901	0.649064	0.579785	0.609123	0.595766	0.601154	0.618824	0.617485	0.583367	0.568388	0.608649	0.626304	0.628657	0.595437	0.606414	0.609637	0.591275
cg03197316	0.877522	0.863933	0.860605	0.890194	0.870129	0.885416	0.872329	0.869249	0.850386	0.848713	0.866622	0.871181	0.843093	0.852001	0.876753	0.885205
cg23109129	0.0525727	0.0564067	0.0927807	0.0648085	0.0751258	0.0597337	0.0843873	0.056826	0.0530025	0.0583992	0.0747535	0.056972	0.0550141	0.0809392	0.118042	0.0606802
cg15286190	0.748088	0.796584	0.739707	0.751128	0.786132	0.754978	0.765301	0.844419	0.755495	0.788843	0.741398	0.780875	0.785234	0.799714	0.759758	0.769982
cg04923560	0.0390911	0.0512624	0.0491951	0.0705173	0.0646439	0.0477542	0.049288	0.0450347	0.0366992	0.0432763	0.0507899	0.045706	0.0644832	0.0647062	0.0612482	0.0450376
cg14150521	0.358778	0.377286	0.327982	0.375788	0.38855	0.33478	0.369991	0.381284	0.365546	0.430373	0.389734	0.399653	0.389406	0.397702	0.355661	0.352216
cg09771693	0.854405	0.855492	0.851207	0.824986	0.814639	0.841021	0.846174	0.854819	0.833989	0.85362	0.8508	0.829533	0.833927	0.815389	0.876731	0.842378
cg14851485	0.874037	0.850625	0.876496	0.894732	0.868998	0.864476	0.857635	0.87073	0.8652	0.878451	0.862248	0.904191	0.884089	0.865441	0.877465	0.884592
cg21105019	0.874484	0.860059	0.878893	0.871387	0.870991	0.860069	0.881796	0.871497	0.849144	0.867028	0.876622	0.849602	0.871531	0.895243	0.844835	0.8567
cg22218015	0.775517	0.795697	0.797655	0.785531	0.791135	0.807271	0.809485	0.791907	0.784094	0.760863	0.797162	0.801204	0.807152	0.837221	0.804448	0.799605
cg26669257	0.201346	0.190482	0.191533	0.194551	0.231094	0.184243	0.206559	0.187629	0.193384	0.171402	0.223366	0.223886	0.193437	0.199666	0.222752	0.170739
cg14839358	0.75599	0.684743	0.77809	0.722412	0.741587	0.776394	0.724976	0.753102	0.766851	0.738373	0.750269	0.7877	0.775491	0.785093	0.732733	0.746167
cg20664061	0.551427	0.576608	0.565833	0.580864	0.557124	0.591479	0.585466	0.582973	0.585656	0.572864	0.577613	0.55795	0.565652	0.584605	0.570985	0.597333
cg21091197	0.730608	0.724472	0.693833	0.691169	0.721152	0.724248	0.691884	0.71994	0.704558	0.664999	0.69131	0.724712	0.690107	0.697779	0.71135	0.712936
cg09649888	0.565157	0.561328	0.509656	0.580058	0.486355	0.572048	0.636788	0.620174	0.531773	0.545703	0.535232	0.567745	0.538535	0.636168	0.543136	0.573321
cg11127499	0.307946	0.317586	0.313278	0.326766	0.302428	0.355096	0.339348	0.341551	0.288636	0.337956	0.324514	0.344976	0.351843	0.319161	0.314641	0.313951
cg13932794	0.0872566	0.082958	0.106176	0.0690232	0.0552723	0.0876314	0.0927096	0.0823389	0.0588802	0.0701882	0.0899821	0.0961698	0.0655068	0.0908487	0.0567954	0.0753612
cg22511684	0.0823759	0.04947	0.064759	0.0736225	0.0787388	0.0639954	0.0804317	0.103778	0.0804202	0.0674677	0.0446747	0.068101	0.0807943	0.0909091	0.0709386	0.0672486
cg01123449	0.906401	0.892198	0.910785	0.878219	0.880097	0.89173	0.863279	0.857892	0.893777	0.898006	0.898329	0.930691	0.907476	0.927466	0.889002	0.873119
cg17624989	0.780836	0.807629	0.809163	0.844743	0.815079	0.794165	0.837295	0.796962	0.839582	0.842095	0.837003	0.825334	0.859635	0.834808	0.801673	0.826268
cg01534391	0.774109	0.762379	0.775863	0.76921	0.741792	0.771657	0.788051	0.792538	0.773372	0.793926	0.767421	0.742984	0.75507	0.761266	0.765662	0.766875
cg11636151	0.884584	0.868911	0.846554	0.875026	0.85821	0.894924	0.850447	0.869107	0.877061	0.839492	0.852224	0.87231	0.870421	0.881893	0.840098	0.859385
cg05600044	0.469299	0.44207	0.457512	0.453847	0.446489	0.469979	0.45562	0.453978	0.433358	0.465768	0.448795	0.466806	0.465235	0.463562	0.464142	0.434798
cg23802419	0.0919582	0.107774	0.101761	0.106869	0.103367	0.0933564	0.111782	0.0952947	0.0985205	0.0996659	0.101536	0.101707	0.127737	0.10414	0.0890705	0.0879147
cg24035043	0.783876	0.781467	0.828736	0.772977	0.794653	0.824177	0.769687	0.805328	0.788399	0.762685	0.811959	0.780305	0.819657	0.786814	0.804838	0.821459
cg26621699	0.42901	0.445385	0.417564	0.454641	0.468812	0.450421	0.466175	0.417963	0.4389	0.457741	0.43555	0.48333	0.460462	0.466795	0.436021	0.461622
cg02283151	0.835059	0.845076	0.816863	0.852979	0.840753	0.835815	0.84188	0.828189	0.861296	0.845291	0.836933	0.837446	0.831078	0.858833	0.841824	0.850435
cg26055840	0.688738	0.707593	0.690586	0.701182	0.720811	0.697792	0.698502	0.706342	0.723318	0.648361	0.713654	0.710223	0.718086	0.694254	0.714038	0.704221
cg09497219	0.877174	0.867225	0.87852	0.899959	0.912934	0.875202	0.883616	0.890523	0.889193	0.88983	0.889652	0.893049	0.881467	0.902396	0.872226	0.900362
cg04009660	0.630018	0.590939	0.619907	0.638331	0.620554	0.620587	0.610561	0.627268	0.635931	0.614287	0.624935	0.655936	0.631912	0.643746	0.625445	0.645257
cg21735063	0.902104	0.88493	0.889121	0.891396	0.907173	0.910246	0.882546	0.899866	0.878631	0.898324	0.87386	0.945164	0.910753	0.872958	0.892026	0.882443
cg07140337	0.866797	0.861095	0.889417	0.863959	0.869877	0.873323	0.88372	0.895286	0.87552	0.854235	0.85068	0.847952	0.890774	0.897584	0.879425	0.8708
cg13094936	0.749945	0.67269	0.737381	0.737745	0.73283	0.697794	0.708751	0.713162	0.740395	0.726404	0.715439	0.712792	0.710632	0.725611	0.728985	0.736564
cg19194482	0.274056	0.259421	0.283212	0.31939	0.265918	0.291789	0.240097	0.280593	0.277088	0.278203	0.278215	0.279306	0.289811	0.300337	0.293842	0.288355
cg25703243	0.0823764	0.0148947	0.0445117	0.0512422	0.0990274	0.0105135	0.132512	0.121464	0.029985	0.0824017	0.0805278	0.0766721	0.0869856	0.0979079	0.0267826	0.0484567
cg14661425	0.736159	0.736163	0.733702	0.75943	0.698887	0.711047	0.730605	0.733705	0.730694	0.729503	0.737339	0.748926	0.714209	0.725472	0.765075	0.728059
cg04705318	0.130826	0.128713	0.162846	0.112618	0.143644	0.117291	0.133829	0.172091	0.155563	0.137071	0.13497	0.160601	0.141613	0.141996	0.13021	0.112924
cg00081381	0.883381	0.848132	0.887888	0.885218	0.898561	0.870949	0.849996	0.840172	0.880786	0.887696	0.894693	0.899883	0.882036	0.882412	0.899585	0.876364
cg06969206	0.811343	0.787829	0.859143	0.856814	0.822113	0.838269	0.839182	0.831348	0.821289	0.783931	0.781849	0.84347	0.837013	0.824758	0.845629	0.823417
cg13749822	0.420609	0.47739	0.443099	0.431308	0.450096	0.477423	0.455688	0.437627	0.413464	0.460737	0.449615	0.476921	0.468023	0.44751	0.446153	0.461954
cg21941844	0.714046	0.761926	0.751468	0.772014	0.757284	0.771727	0.806692	0.756162	0.742747	0.734027	0.73015	0.782038	0.763355	0.753189	0.742391	0.749516
cg06754772	0.829934	0.822566	0.805541	0.823475	0.83091	0.824923	0.809342	0.826186	0.769301	0.795687	0.796596	0.845759	0.786736	0.826739	0.82142	0.836714
cg14580567	0.0689457	0.0750139	0.0674466	0.0761952	0.076409	0.0753141	0.0800814	0.0738039	0.0840453	0.0772333	0.083572	0.0809358	0.089516	0.0792454	0.0788847	0.072075
cg01102788	0.837143	0.831373	0.831903	0.873268	0.830815	0.83802	0.802228	0.865291	0.840284	0.82859	0.853372	0.803602	0.820506	0.81873	0.853982	0.850799
cg12404344	0.324378	0.317267	0.30913	0.335548	0.321993	0.338595	0.324187	0.332859	0.347858	0.33652	0.331883	0.336327	0.322355	0.341502	0.308701	0.325956
cg16592274	0.0474915	0.0592486	0.0441547	0.0686584	0.0505066	0.0679853	0.0525625	0.0708812	0.0583545	0.0696897	0.0387451	0.0464169	0.0584677	0.0562824	0.0491984	0.060725
cg18678107	0.0580243	0.0594732	0.0618709	0.0560542	0.0898208	0.0858857	0.0656784	0.0726369	0.0916902	0.0440005	0.0549006	0.0580806	0.0826567	0.0752275	0.0772127	0.0836328
cg02524475	0.172187	0.166475	0.16808	0.215021	0.191606	0.18203	0.186408	0.20649	0.160079	0.190299	0.203224	0.179006	0.18459	0.156244	0.186489	0.170147
cg20582779	0.213431	0.20901	0.208632	0.222195	0.210571	0.215489	0.221271	0.221844	0.220974	0.214099	0.217975	0.228533	0.213808	0.214171	0.221053	0.208684
cg10035872	0.59654	0.622383	0.588266	0.602278	0.5974	0.606468	0.596729	0.607904	0.588052	0.573379	0.596009	0.61783	0.603124	0.602977	0.631546	0.621969
cg15319311	0.16291	0.129201	0.142681	0.166068	0.160619	0.147726	0.194007	0.152536	0.118876	0.125678	0.171228	0.144469	0.0933333	0.139043	0.160701	0.142795
cg11195926	0.0429777	0.0398879	0.0518942	0.0451786	0.0368506	0.0606913	0.077119	0.0505724	0.0451909	0.0359096	0.0500202	0.0577948	0.041206	0.0206284	0.0284468	0.0462372
cg16324783	0.157261	0.137928	0.15781	0.153573	0.161187	0.172584	0.163897	0.17613	0.146583	0.173216	0.174581	0.169998	0.17354	0.173948	0.175825	0.171431
cg10203922	0.877839	0.894745	0.870527	0.889772	0.89508	0.890703	0.826475	0.878371	0.883604	0.870748	0.872669	0.885843	0.842385	0.882349	0.902248	0.856662
cg23584871	0.844446	0.805858	0.859536	0.859393	0.871852	0.851111	0.869017	0.893114	0.864614	0.834687	0.866594	0.867327	0.872168	0.865777	0.820717	0.81694
cg08942016	0.0823116	0.0938401	0.0940761	0.0910049	0.0869532	0.102768	0.0959182	0.0981601	0.0953111	0.102308	0.0958412	0.105532	0.0967097	0.0930117	0.0977663	0.0983599
cg22076769	0.810137	0.783611	0.75776	0.808427	0.786021	0.79999	0.802727	0.803465	0.777525	0.793658	0.800025	0.767952	0.785111	0.781228	0.815187	0.803312
cg10333908	0.335288	0.304109	0.345187	0.351483	0.351805	0.372175	0.331512	0.340418	0.319313	0.330701	0.351658	0.351363	0.36591	0.323378	0.338049	0.346039
cg02867079	0.438115	0.476767	0.441025	0.448339	0.421325	0.453335	0.447169	0.450785	0.429522	0.453561	0.452187	0.463363	0.472357	0.449738	0.411663	0.492107
cg02215603	0.245214	0.330139	0.310418	0.302997	0.277867	0.282896	0.27259	0.333021	0.360229	0.272605	0.311349	0.293744	0.275425	0.246721	0.24286	0.335857
cg03446608	0.0616836	0.0591399	0.063293	0.0734829	0.0755474	0.0675342	0.0661685	0.0669774	0.0626655	0.071003	0.0689375	0.085815	0.0657062	0.0654249	0.0523135	0.0777403
cg26379339	0.314826	0.333353	0.337837	0.372816	0.334397	0.324764	0.35529	0.329449	0.31983	0.346333	0.359943	0.348342	0.360459	0.346838	0.36519	0.31207
cg21761204	0.407133	0.443587	0.418052	0.4316	0.429731	0.413219	0.455294	0.410768	0.426646	0.44026	0.429057	0.441302	0.439771	0.453774	0.426526	0.385011
cg26339943	0.389175	0.449509	0.371109	0.388025	0.409639	0.382204	0.418085	0.44496	0.394411	0.379721	0.413271	0.397327	0.393825	0.432017	0.374531	0.398032
cg11028751	0.852321	0.805083	0.787985	0.809419	0.848641	0.800221	0.787645	0.824056	0.848426	0.82902	0.831724	0.809865	0.802984	0.783016	0.829765	0.791425
cg09571079	0.556599	0.592	0.551485	0.567434	0.617912	0.554766	0.566247	0.59687	0.5978	0.568659	0.609617	0.614672	0.595244	0.591856	0.615291	0.572527
cg10746824	0.839079	0.820319	0.852348	0.846177	0.823981	0.831275	0.845711	0.836467	0.840999	0.862411	0.832635	0.833361	0.823008	0.846469	0.851877	0.843655
cg03861572	0.401554	0.430428	0.440622	0.416641	0.441254	0.435382	0.413355	0.394121	0.416301	0.430022	0.45269	0.41305	0.433984	0.436827	0.438776	0.427459
cg02933141	0.798885	0.806964	0.796054	0.785408	0.829685	0.805663	0.816806	0.812916	0.764507	0.791344	0.780286	0.78633	0.795247	0.825535	0.803178	0.807565
cg00973443	0.750914	0.747217	0.77365	0.754228	0.743099	0.769831	0.752501	0.773217	0.737806	0.744415	0.779443	0.742641	0.751701	0.757266	0.765661	0.764316
cg14515803	0.031745	0.0303895	0.0391558	0.0191258	0.038522	0.0306008	0.0382611	0.0422988	0.0418113	0.0368441	0.0347652	0.0374824	0.0436896	0.0223402	0.0266892	0.0351903
cg08759860	0.781109	0.769838	0.804837	0.787592	0.777938	0.818263	0.820686	0.789943	0.773051	0.787294	0.787574	0.79961	0.808853	0.81294	0.794571	0.775515
cg12721068	0.821404	0.812599	0.825226	0.811175	0.825197	0.829881	0.83053	0.857217	0.814541	0.824952	0.84481	0.792969	0.826519	0.823791	0.825905	0.821466
cg20017877	0.75961	0.774416	0.779087	0.771826	0.771911	0.757288	0.74837	0.773418	0.769572	0.780697	0.756157	0.738256	0.781178	0.783833	0.777816	0.763013
cg23257028	0.86735	0.874735	0.885954	0.882115	0.90972	0.890083	0.892453	0.880396	0.900205	0.848139	0.882513	0.90221	0.897444	0.892003	0.882175	0.879114
cg02005147	0.757948	0.769578	0.749908	0.755005	0.732427	0.741073	0.71477	0.74616	0.771985	0.774849	0.740382	0.778757	0.739786	0.715521	0.734229	0.824104
cg06834875	0.725369	0.735193	0.730606	0.740729	0.729926	0.736642	0.737565	0.720804	0.729123	0.718908	0.714508	0.7381	0.721776	0.720198	0.753712	0.72824
cg01866805	0.716585	0.6861	0.705689	0.717778	0.69935	0.722895	0.719503	0.719437	0.689028	0.719973	0.693723	0.716132	0.720607	0.692708	0.726908	0.706832
